# Supplementary material for: Integrative Single-Cell and Spatial Transcriptomic Analysis Identifies a Tertiary Lymphoid Structure-Associated LAMP3+CCR7+ mregDC Antigen-Presentation Program in Ovarian Cancer
Source: Cancers (Basel). 2026 Jul 14;18(14):2259. doi: 10.3390/cancers18142259 (PMC13406827; doi:10.3390/cancers18142259)
Supplement: Supplementary file 1 [file cancers-18-02259-s001.zip]

Archive with 5 entries (4 files):
- cancers-4402066-supplementary/
- cancers-4402066-supplementary/Cancers_Proof_Final_Supplementary.pdf
- cancers-4402066-supplementary/Supplementary_Table_S1.xlsx
- cancers-4402066-supplementary/Supplementary_Table_S2.xlsx
- cancers-4402066-supplementary/Supplementary_Table_S3.xlsx
