# Supplementary material for: Integrative Single-Cell and Spatial Transcriptomic Analysis Identifies a Tertiary Lymphoid Structure-Associated LAMP3+CCR7+ mregDC Antigen-Presentation Program in Ovarian Cancer
Source: Cancers (Basel). 2026 Jul 14;18(14):2259. doi: 10.3390/cancers18142259 (PMC13406827; doi:10.3390/cancers18142259)
Supplement: Supplementary file 1 [file cancers-18-02259-s001.zip › cancers-4402066-supplementary/Supplementary_Table_S2.xlsx]

## Sheet: signature_definitions
signature	category	n_genes	gene_list	role	scoring_note
IF_core_4marker	tissue IF / patient feature	4	ITGAX;HLA-DRA;LAMP3;CCR7	Four-marker APC/mregDC panel used for IF and patient-level marker-score support.	Average/z-score module score where transcriptomic; IF uses image-based positivity.
mregDC_core_state	mregDC definition	2	LAMP3;CCR7	Minimal transcript-defined mature migratory DC state.	Used conceptually; not sufficient alone to define TLS identity.
mregDC_extended	mregDC program	14	MARCKSL1;CD80;CD86;LAMP3;TNFAIP3;FSCN1;CD274;PDCD1LG2;CCL19;BIRC3;NFKBIA;CCL22;CCR7;CD40	Mature, migratory, immunoregulatory mregDC program used in multi-sample spatial analyses.	Scored as available-gene module; AP/MHC-II genes are kept as a separate program to avoid circularity.
TLS_12CK	TLS program	12	CCL2;CCL3;CCL4;CCL5;CCL8;CCL18;CCL19;CCL21;CXCL9;CXCL10;CXCL11;CXCL13	Twelve-chemokine TLS score.	Scored using available chemokines in each dataset.
TLS_29_imprint_patient	TLS program	29	IGHA1;IGHG1;IGHG2;IGHG3;IGHG4;IGHGP;IGHM;IGKC;IGLC1;IGLC2;IGLC3;JCHAIN;CD79A;FCRL5;MZB1;SSR4;XBP1;TRBC2;IL7R;CXCL12;LUM;C1QA;C7;CD52;APOE;PTGDS;PIM2;DERL3;PTLP	Canonical 29-gene TLS imprint used for patient-level and availability audit.	Dataset scoring used the expression-overlap subset; spatial broad-validation scripts used the 28-gene overlap subset where IGLC1/PTLP were unavailable or not retained.
TLS_spatial_imprint_overlap	TLS program	28	CCL2;CCL3;CCL4;CCL5;CCL8;CCL18;CCL19;CCL21;CXCL9;CXCL10;CXCL11;CXCL13;CD79A;FCRL5;IGHA1;IGHG1;IGHG2;IGHG3;IGHG4;IGHGP;IGHM;IGKC;IGLC2;IGLC3;JCHAIN;MZB1;SSR4;XBP1	Expression-overlap TLS imprint used by the broad multi-sample spatial scoring script.	Kept separate from the patient-level 29-gene imprint because the broad spatial matrices used an available-gene overlap version.
AP_MHCII_proxy	antigen presentation	19	CD74;HLA-DRA;HLA-DRB5;HLA-DRB1;HLA-DQA1;HLA-DQB1;HLA-DQA2;HLA-DPA1;HLA-DPB1;HLA-DMA;HLA-DMB;B2M;CIITA;NLRC5;TAP1;TAP2;PSMB8;PSMB9;PSMB5	Antigen-presentation/MHC-II proxy layer; exact HLA-DRA evidence is assigned to IF when absent from public spatial panels.	Scored with dataset-specific available genes; Xenium/scFFPE analyses used proxy genes where exact HLA genes were absent.
IFN_response	immune response	10	IFIT1;IFIT2;IFIT3;MX1;STAT1;CXCL10;CXCL11;ISG15;IFI6;IFI27	Interferon-associated program used for spatial gradients and adjusted specificity analyses.	Scored using available genes.
B_cell_TLS	TLS maturity/location support	9	IGKC;CXCL13;BANK1;MS4A1;IGHM;CD19;CD79B;CD22;CD79A	B-cell follicle/TLS support program.	Used to support TLS-field interpretation, not as a stand-alone TLS definition.
T_cell_zone	TLS maturity/location support	9	CD8A;IL7R;LTB;TRBC1;TRBC2;CD3E;CD3D;CD4;CCR7	T-cell-zone support program.	Used to support TLS-field interpretation, not as a stand-alone TLS definition.
FDC_GC_proxy	TLS maturity/location support	9	CR2;FCER2;BCL6;MKI67;AICDA;CXCL13;CXCR5;ICOS;PDCD1	FDC/germinal-center/Tfh-associated support module.	Transcriptomic support only; histological TLS maturation requires protein-level markers.
HEV_stromal_proxy	TLS maturity/location support	9	CXCL12;CCL19;CCL21;PECAM1;CD34;VWF;LYVE1;SELL;MADCAM1	HEV/stromal-associated support module.	PNAd is not a transcriptomic gene symbol and requires protein-level validation.
tumor_proliferation	tumor program	7	MKI67;TOP2A;UBE2C;BIRC5;CCNB1;CCNB2;MYC	Tumor proliferation/cell-cycle gradient module.	Used as a tumor-program covariate in spatial interpretation.
tumor_EMT_invasion	tumor program	9	SNAI1;SNAI2;ZEB1;ZEB2;MMP9;VIM;FN1;MMP2;COL1A1	Tumor EMT/invasion gradient module.	Used as a tumor-program covariate in spatial interpretation.

## Sheet: spatial_gene_coverage
dataset	sample_id	signature	n_requested	n_available	available_genes	coverage_fraction	sample_short	legacy_signature_label	signature_source	coverage_note
10x_human_ovarian_cancer_ffpe_visium	10x_human_ovarian_cancer_ffpe_visium	TLS_12CK	12	11	CXCL9;CXCL10;CXCL11;CXCL13;CCL19;CCL21;CCL2;CCL8;CCL5;CCL18;CCL4	0.916667	10x Visium	TLS_12CK	existing scored spatial signature	Coverage reported by original multi-sample spatial scoring script.
10x_human_ovarian_cancer_ffpe_visium	10x_human_ovarian_cancer_ffpe_visium	TLS_spatial_imprint_overlap	28	24	FCRL5;IGKC;JCHAIN;CXCL9;CXCL10;CXCL11;CXCL13;MZB1;CCL19;CCL21;IGHG4;IGHG2;IGHA1;IGHG1;IGHG3;IGHM;CCL2;CCL8;CCL5;CCL18;CCL4;CD79A;XBP1;SSR4	0.857143	10x Visium	TLS_29_imprint	existing scored spatial signature	Coverage reported by original multi-sample spatial scoring script.
10x_human_ovarian_cancer_ffpe_visium	10x_human_ovarian_cancer_ffpe_visium	mregDC	14	14	MARCKSL1;CD80;CD86;LAMP3;TNFAIP3;FSCN1;CD274;PDCD1LG2;CCL19;BIRC3;NFKBIA;CCL22;CCR7;CD40	1	10x Visium	mregDC	existing scored spatial signature	Coverage reported by original multi-sample spatial scoring script.
10x_human_ovarian_cancer_ffpe_visium	10x_human_ovarian_cancer_ffpe_visium	AP_MHCII	13	13	CD74;HLA-DRA;HLA-DRB5;HLA-DRB1;HLA-DQA1;HLA-DQB1;HLA-DQA2;TAP2;TAP1;HLA-DPA1;HLA-DPB1;B2M;CIITA	1	10x Visium	AP_MHCII	existing scored spatial signature	Coverage reported by original multi-sample spatial scoring script.
10x_human_ovarian_cancer_ffpe_visium	10x_human_ovarian_cancer_ffpe_visium	B_cell_TLS	9	9	IGKC;CXCL13;BANK1;MS4A1;IGHM;CD19;CD79B;CD22;CD79A	1	10x Visium	B_cell_TLS	existing scored spatial signature	Coverage reported by original multi-sample spatial scoring script.
10x_human_ovarian_cancer_ffpe_visium	10x_human_ovarian_cancer_ffpe_visium	T_cell_zone	9	9	CD8A;IL7R;LTB;TRBC1;TRBC2;CD3E;CD3D;CD4;CCR7	1	10x Visium	T_cell_zone	existing scored spatial signature	Coverage reported by original multi-sample spatial scoring script.
GSE211956	GSM6506110_SP1	TLS_12CK	12	12	CXCL9;CXCL10;CXCL11;CXCL13;CCL19;CCL21;CCL2;CCL8;CCL5;CCL18;CCL3;CCL4	1	SP1	TLS_12CK	existing scored spatial signature	Coverage reported by original multi-sample spatial scoring script.
GSE211956	GSM6506110_SP1	TLS_spatial_imprint_overlap	28	28	FCRL5;IGKC;JCHAIN;CXCL9;CXCL10;CXCL11;CXCL13;MZB1;SSR4;CCL19;CCL21;IGHG4;IGHG2;IGHGP;IGHA1;IGHG1;IGHG3;IGHM;CCL2;CCL8;CCL5;CCL18;CCL3;CCL4;CD79A;IGLC2;IGLC3;XBP1	1	SP1	TLS_29_imprint	existing scored spatial signature	Coverage reported by original multi-sample spatial scoring script.
GSE211956	GSM6506110_SP1	mregDC	14	14	MARCKSL1;CD80;CD86;LAMP3;TNFAIP3;FSCN1;CD274;PDCD1LG2;CCL19;BIRC3;NFKBIA;CCL22;CCR7;CD40	1	SP1	mregDC	existing scored spatial signature	Coverage reported by original multi-sample spatial scoring script.
GSE211956	GSM6506110_SP1	AP_MHCII	13	13	CD74;HLA-DRA;HLA-DRB5;HLA-DRB1;HLA-DQA1;HLA-DQB1;HLA-DQA2;TAP2;TAP1;HLA-DPA1;HLA-DPB1;B2M;CIITA	1	SP1	AP_MHCII	existing scored spatial signature	Coverage reported by original multi-sample spatial scoring script.
GSE211956	GSM6506110_SP1	B_cell_TLS	9	9	IGKC;CXCL13;BANK1;MS4A1;IGHM;CD19;CD79B;CD22;CD79A	1	SP1	B_cell_TLS	existing scored spatial signature	Coverage reported by original multi-sample spatial scoring script.
GSE211956	GSM6506110_SP1	T_cell_zone	9	9	CD8A;IL7R;LTB;TRBC1;TRBC2;CD3E;CD3D;CD4;CCR7	1	SP1	T_cell_zone	existing scored spatial signature	Coverage reported by original multi-sample spatial scoring script.
GSE211956	GSM6506111_SP2	TLS_12CK	12	12	CXCL9;CXCL10;CXCL11;CXCL13;CCL19;CCL21;CCL2;CCL8;CCL5;CCL18;CCL3;CCL4	1	SP2	TLS_12CK	existing scored spatial signature	Coverage reported by original multi-sample spatial scoring script.
GSE211956	GSM6506111_SP2	TLS_spatial_imprint_overlap	28	28	FCRL5;IGKC;JCHAIN;CXCL9;CXCL10;CXCL11;CXCL13;MZB1;SSR4;CCL19;CCL21;IGHG4;IGHG2;IGHGP;IGHA1;IGHG1;IGHG3;IGHM;CCL2;CCL8;CCL5;CCL18;CCL3;CCL4;CD79A;IGLC2;IGLC3;XBP1	1	SP2	TLS_29_imprint	existing scored spatial signature	Coverage reported by original multi-sample spatial scoring script.
GSE211956	GSM6506111_SP2	mregDC	14	14	MARCKSL1;CD80;CD86;LAMP3;TNFAIP3;FSCN1;CD274;PDCD1LG2;CCL19;BIRC3;NFKBIA;CCL22;CCR7;CD40	1	SP2	mregDC	existing scored spatial signature	Coverage reported by original multi-sample spatial scoring script.
GSE211956	GSM6506111_SP2	AP_MHCII	13	13	CD74;HLA-DRA;HLA-DRB5;HLA-DRB1;HLA-DQA1;HLA-DQB1;HLA-DQA2;TAP2;TAP1;HLA-DPA1;HLA-DPB1;B2M;CIITA	1	SP2	AP_MHCII	existing scored spatial signature	Coverage reported by original multi-sample spatial scoring script.
GSE211956	GSM6506111_SP2	B_cell_TLS	9	9	IGKC;CXCL13;BANK1;MS4A1;IGHM;CD19;CD79B;CD22;CD79A	1	SP2	B_cell_TLS	existing scored spatial signature	Coverage reported by original multi-sample spatial scoring script.
GSE211956	GSM6506111_SP2	T_cell_zone	9	9	CD8A;IL7R;LTB;TRBC1;TRBC2;CD3E;CD3D;CD4;CCR7	1	SP2	T_cell_zone	existing scored spatial signature	Coverage reported by original multi-sample spatial scoring script.
GSE211956	GSM6506112_SP3	TLS_12CK	12	12	CXCL9;CXCL10;CXCL11;CXCL13;CCL19;CCL21;CCL2;CCL8;CCL5;CCL18;CCL3;CCL4	1	SP3	TLS_12CK	existing scored spatial signature	Coverage reported by original multi-sample spatial scoring script.
GSE211956	GSM6506112_SP3	TLS_spatial_imprint_overlap	28	28	FCRL5;IGKC;JCHAIN;CXCL9;CXCL10;CXCL11;CXCL13;MZB1;SSR4;CCL19;CCL21;IGHG4;IGHG2;IGHGP;IGHA1;IGHG1;IGHG3;IGHM;CCL2;CCL8;CCL5;CCL18;CCL3;CCL4;CD79A;IGLC2;IGLC3;XBP1	1	SP3	TLS_29_imprint	existing scored spatial signature	Coverage reported by original multi-sample spatial scoring script.
GSE211956	GSM6506112_SP3	mregDC	14	14	MARCKSL1;CD80;CD86;LAMP3;TNFAIP3;FSCN1;CD274;PDCD1LG2;CCL19;BIRC3;NFKBIA;CCL22;CCR7;CD40	1	SP3	mregDC	existing scored spatial signature	Coverage reported by original multi-sample spatial scoring script.
GSE211956	GSM6506112_SP3	AP_MHCII	13	13	CD74;HLA-DRA;HLA-DRB5;HLA-DRB1;HLA-DQA1;HLA-DQB1;HLA-DQA2;TAP2;TAP1;HLA-DPA1;HLA-DPB1;B2M;CIITA	1	SP3	AP_MHCII	existing scored spatial signature	Coverage reported by original multi-sample spatial scoring script.
GSE211956	GSM6506112_SP3	B_cell_TLS	9	9	IGKC;CXCL13;BANK1;MS4A1;IGHM;CD19;CD79B;CD22;CD79A	1	SP3	B_cell_TLS	existing scored spatial signature	Coverage reported by original multi-sample spatial scoring script.
GSE211956	GSM6506112_SP3	T_cell_zone	9	9	CD8A;IL7R;LTB;TRBC1;TRBC2;CD3E;CD3D;CD4;CCR7	1	SP3	T_cell_zone	existing scored spatial signature	Coverage reported by original multi-sample spatial scoring script.
GSE211956	GSM6506113_SP4	TLS_12CK	12	12	CXCL9;CXCL10;CXCL11;CXCL13;CCL19;CCL21;CCL2;CCL8;CCL5;CCL18;CCL3;CCL4	1	SP4	TLS_12CK	existing scored spatial signature	Coverage reported by original multi-sample spatial scoring script.
GSE211956	GSM6506113_SP4	TLS_spatial_imprint_overlap	28	28	FCRL5;IGKC;JCHAIN;CXCL9;CXCL10;CXCL11;CXCL13;MZB1;SSR4;CCL19;CCL21;IGHG4;IGHG2;IGHGP;IGHA1;IGHG1;IGHG3;IGHM;CCL2;CCL8;CCL5;CCL18;CCL3;CCL4;CD79A;IGLC2;IGLC3;XBP1	1	SP4	TLS_29_imprint	existing scored spatial signature	Coverage reported by original multi-sample spatial scoring script.
GSE211956	GSM6506113_SP4	mregDC	14	14	MARCKSL1;CD80;CD86;LAMP3;TNFAIP3;FSCN1;CD274;PDCD1LG2;CCL19;BIRC3;NFKBIA;CCL22;CCR7;CD40	1	SP4	mregDC	existing scored spatial signature	Coverage reported by original multi-sample spatial scoring script.
GSE211956	GSM6506113_SP4	AP_MHCII	13	13	CD74;HLA-DRA;HLA-DRB5;HLA-DRB1;HLA-DQA1;HLA-DQB1;HLA-DQA2;TAP2;TAP1;HLA-DPA1;HLA-DPB1;B2M;CIITA	1	SP4	AP_MHCII	existing scored spatial signature	Coverage reported by original multi-sample spatial scoring script.
GSE211956	GSM6506113_SP4	B_cell_TLS	9	9	IGKC;CXCL13;BANK1;MS4A1;IGHM;CD19;CD79B;CD22;CD79A	1	SP4	B_cell_TLS	existing scored spatial signature	Coverage reported by original multi-sample spatial scoring script.
GSE211956	GSM6506113_SP4	T_cell_zone	9	9	CD8A;IL7R;LTB;TRBC1;TRBC2;CD3E;CD3D;CD4;CCR7	1	SP4	T_cell_zone	existing scored spatial signature	Coverage reported by original multi-sample spatial scoring script.
GSE211956	GSM6506114_SP5	TLS_12CK	12	12	CXCL9;CXCL10;CXCL11;CXCL13;CCL19;CCL21;CCL2;CCL8;CCL5;CCL18;CCL3;CCL4	1	SP5	TLS_12CK	existing scored spatial signature	Coverage reported by original multi-sample spatial scoring script.
GSE211956	GSM6506114_SP5	TLS_spatial_imprint_overlap	28	28	FCRL5;IGKC;JCHAIN;CXCL9;CXCL10;CXCL11;CXCL13;MZB1;SSR4;CCL19;CCL21;IGHG4;IGHG2;IGHGP;IGHA1;IGHG1;IGHG3;IGHM;CCL2;CCL8;CCL5;CCL18;CCL3;CCL4;CD79A;IGLC2;IGLC3;XBP1	1	SP5	TLS_29_imprint	existing scored spatial signature	Coverage reported by original multi-sample spatial scoring script.
GSE211956	GSM6506114_SP5	mregDC	14	14	MARCKSL1;CD80;CD86;LAMP3;TNFAIP3;FSCN1;CD274;PDCD1LG2;CCL19;BIRC3;NFKBIA;CCL22;CCR7;CD40	1	SP5	mregDC	existing scored spatial signature	Coverage reported by original multi-sample spatial scoring script.
GSE211956	GSM6506114_SP5	AP_MHCII	13	13	CD74;HLA-DRA;HLA-DRB5;HLA-DRB1;HLA-DQA1;HLA-DQB1;HLA-DQA2;TAP2;TAP1;HLA-DPA1;HLA-DPB1;B2M;CIITA	1	SP5	AP_MHCII	existing scored spatial signature	Coverage reported by original multi-sample spatial scoring script.
GSE211956	GSM6506114_SP5	B_cell_TLS	9	9	IGKC;CXCL13;BANK1;MS4A1;IGHM;CD19;CD79B;CD22;CD79A	1	SP5	B_cell_TLS	existing scored spatial signature	Coverage reported by original multi-sample spatial scoring script.
GSE211956	GSM6506114_SP5	T_cell_zone	9	9	CD8A;IL7R;LTB;TRBC1;TRBC2;CD3E;CD3D;CD4;CCR7	1	SP5	T_cell_zone	existing scored spatial signature	Coverage reported by original multi-sample spatial scoring script.
GSE211956	GSM6506115_SP6	TLS_12CK	12	12	CXCL9;CXCL10;CXCL11;CXCL13;CCL19;CCL21;CCL2;CCL8;CCL5;CCL18;CCL3;CCL4	1	SP6	TLS_12CK	existing scored spatial signature	Coverage reported by original multi-sample spatial scoring script.
GSE211956	GSM6506115_SP6	TLS_spatial_imprint_overlap	28	28	FCRL5;IGKC;JCHAIN;CXCL9;CXCL10;CXCL11;CXCL13;MZB1;SSR4;CCL19;CCL21;IGHG4;IGHG2;IGHGP;IGHA1;IGHG1;IGHG3;IGHM;CCL2;CCL8;CCL5;CCL18;CCL3;CCL4;CD79A;IGLC2;IGLC3;XBP1	1	SP6	TLS_29_imprint	existing scored spatial signature	Coverage reported by original multi-sample spatial scoring script.
GSE211956	GSM6506115_SP6	mregDC	14	14	MARCKSL1;CD80;CD86;LAMP3;TNFAIP3;FSCN1;CD274;PDCD1LG2;CCL19;BIRC3;NFKBIA;CCL22;CCR7;CD40	1	SP6	mregDC	existing scored spatial signature	Coverage reported by original multi-sample spatial scoring script.
GSE211956	GSM6506115_SP6	AP_MHCII	13	13	CD74;HLA-DRA;HLA-DRB5;HLA-DRB1;HLA-DQA1;HLA-DQB1;HLA-DQA2;TAP2;TAP1;HLA-DPA1;HLA-DPB1;B2M;CIITA	1	SP6	AP_MHCII	existing scored spatial signature	Coverage reported by original multi-sample spatial scoring script.
GSE211956	GSM6506115_SP6	B_cell_TLS	9	9	IGKC;CXCL13;BANK1;MS4A1;IGHM;CD19;CD79B;CD22;CD79A	1	SP6	B_cell_TLS	existing scored spatial signature	Coverage reported by original multi-sample spatial scoring script.
GSE211956	GSM6506115_SP6	T_cell_zone	9	9	CD8A;IL7R;LTB;TRBC1;TRBC2;CD3E;CD3D;CD4;CCR7	1	SP6	T_cell_zone	existing scored spatial signature	Coverage reported by original multi-sample spatial scoring script.
GSE211956	GSM6506116_SP7	TLS_12CK	12	12	CXCL9;CXCL10;CXCL11;CXCL13;CCL19;CCL21;CCL2;CCL8;CCL5;CCL18;CCL3;CCL4	1	SP7	TLS_12CK	existing scored spatial signature	Coverage reported by original multi-sample spatial scoring script.
GSE211956	GSM6506116_SP7	TLS_spatial_imprint_overlap	28	28	FCRL5;IGKC;JCHAIN;CXCL9;CXCL10;CXCL11;CXCL13;MZB1;SSR4;CCL19;CCL21;IGHG4;IGHG2;IGHGP;IGHA1;IGHG1;IGHG3;IGHM;CCL2;CCL8;CCL5;CCL18;CCL3;CCL4;CD79A;IGLC2;IGLC3;XBP1	1	SP7	TLS_29_imprint	existing scored spatial signature	Coverage reported by original multi-sample spatial scoring script.
GSE211956	GSM6506116_SP7	mregDC	14	14	MARCKSL1;CD80;CD86;LAMP3;TNFAIP3;FSCN1;CD274;PDCD1LG2;CCL19;BIRC3;NFKBIA;CCL22;CCR7;CD40	1	SP7	mregDC	existing scored spatial signature	Coverage reported by original multi-sample spatial scoring script.
GSE211956	GSM6506116_SP7	AP_MHCII	13	13	CD74;HLA-DRA;HLA-DRB5;HLA-DRB1;HLA-DQA1;HLA-DQB1;HLA-DQA2;TAP2;TAP1;HLA-DPA1;HLA-DPB1;B2M;CIITA	1	SP7	AP_MHCII	existing scored spatial signature	Coverage reported by original multi-sample spatial scoring script.
GSE211956	GSM6506116_SP7	B_cell_TLS	9	9	IGKC;CXCL13;BANK1;MS4A1;IGHM;CD19;CD79B;CD22;CD79A	1	SP7	B_cell_TLS	existing scored spatial signature	Coverage reported by original multi-sample spatial scoring script.
GSE211956	GSM6506116_SP7	T_cell_zone	9	9	CD8A;IL7R;LTB;TRBC1;TRBC2;CD3E;CD3D;CD4;CCR7	1	SP7	T_cell_zone	existing scored spatial signature	Coverage reported by original multi-sample spatial scoring script.
GSE211956	GSM6506117_SP8	TLS_12CK	12	12	CXCL9;CXCL10;CXCL11;CXCL13;CCL19;CCL21;CCL2;CCL8;CCL5;CCL18;CCL3;CCL4	1	SP8	TLS_12CK	existing scored spatial signature	Coverage reported by original multi-sample spatial scoring script.
GSE211956	GSM6506117_SP8	TLS_spatial_imprint_overlap	28	28	FCRL5;IGKC;JCHAIN;CXCL9;CXCL10;CXCL11;CXCL13;MZB1;SSR4;CCL19;CCL21;IGHG4;IGHG2;IGHGP;IGHA1;IGHG1;IGHG3;IGHM;CCL2;CCL8;CCL5;CCL18;CCL3;CCL4;CD79A;IGLC2;IGLC3;XBP1	1	SP8	TLS_29_imprint	existing scored spatial signature	Coverage reported by original multi-sample spatial scoring script.
GSE211956	GSM6506117_SP8	mregDC	14	14	MARCKSL1;CD80;CD86;LAMP3;TNFAIP3;FSCN1;CD274;PDCD1LG2;CCL19;BIRC3;NFKBIA;CCL22;CCR7;CD40	1	SP8	mregDC	existing scored spatial signature	Coverage reported by original multi-sample spatial scoring script.
GSE211956	GSM6506117_SP8	AP_MHCII	13	13	CD74;HLA-DRA;HLA-DRB5;HLA-DRB1;HLA-DQA1;HLA-DQB1;HLA-DQA2;TAP2;TAP1;HLA-DPA1;HLA-DPB1;B2M;CIITA	1	SP8	AP_MHCII	existing scored spatial signature	Coverage reported by original multi-sample spatial scoring script.
GSE211956	GSM6506117_SP8	B_cell_TLS	9	9	IGKC;CXCL13;BANK1;MS4A1;IGHM;CD19;CD79B;CD22;CD79A	1	SP8	B_cell_TLS	existing scored spatial signature	Coverage reported by original multi-sample spatial scoring script.
GSE211956	GSM6506117_SP8	T_cell_zone	9	9	CD8A;IL7R;LTB;TRBC1;TRBC2;CD3E;CD3D;CD4;CCR7	1	SP8	T_cell_zone	existing scored spatial signature	Coverage reported by original multi-sample spatial scoring script.
GSE224335	GSM7019835_OCCR2v	TLS_12CK	12	12	CXCL9;CXCL10;CXCL11;CXCL13;CCL19;CCL21;CCL2;CCL8;CCL5;CCL18;CCL3;CCL4	1	OCCR2v	TLS_12CK	existing scored spatial signature	Coverage reported by original multi-sample spatial scoring script.
GSE224335	GSM7019835_OCCR2v	TLS_spatial_imprint_overlap	28	28	FCRL5;IGKC;JCHAIN;CXCL9;CXCL10;CXCL11;CXCL13;MZB1;CCL19;CCL21;IGHG4;IGHG2;IGHGP;IGHA1;IGHG1;IGHG3;IGHM;CCL2;CCL8;CCL5;CCL18;CCL3;CCL4;CD79A;IGLC2;IGLC3;XBP1;SSR4	1	OCCR2v	TLS_29_imprint	existing scored spatial signature	Coverage reported by original multi-sample spatial scoring script.
GSE224335	GSM7019835_OCCR2v	mregDC	14	14	MARCKSL1;CD80;CD86;LAMP3;TNFAIP3;FSCN1;CD274;PDCD1LG2;CCL19;BIRC3;NFKBIA;CCL22;CCR7;CD40	1	OCCR2v	mregDC	existing scored spatial signature	Coverage reported by original multi-sample spatial scoring script.
GSE224335	GSM7019835_OCCR2v	AP_MHCII	13	13	CD74;HLA-DRA;HLA-DRB5;HLA-DRB1;HLA-DQA1;HLA-DQB1;HLA-DQA2;TAP2;TAP1;HLA-DPA1;HLA-DPB1;B2M;CIITA	1	OCCR2v	AP_MHCII	existing scored spatial signature	Coverage reported by original multi-sample spatial scoring script.
GSE224335	GSM7019835_OCCR2v	B_cell_TLS	9	9	IGKC;CXCL13;BANK1;MS4A1;IGHM;CD19;CD79B;CD22;CD79A	1	OCCR2v	B_cell_TLS	existing scored spatial signature	Coverage reported by original multi-sample spatial scoring script.
GSE224335	GSM7019835_OCCR2v	T_cell_zone	9	9	CD8A;IL7R;LTB;TRBC1;TRBC2;CD3E;CD3D;CD4;CCR7	1	OCCR2v	T_cell_zone	existing scored spatial signature	Coverage reported by original multi-sample spatial scoring script.
GSE224335	GSM7019836_OCCS3v	TLS_12CK	12	12	CXCL9;CXCL10;CXCL11;CXCL13;CCL19;CCL21;CCL2;CCL8;CCL5;CCL18;CCL3;CCL4	1	OCCS3v	TLS_12CK	existing scored spatial signature	Coverage reported by original multi-sample spatial scoring script.
GSE224335	GSM7019836_OCCS3v	TLS_spatial_imprint_overlap	28	28	FCRL5;IGKC;JCHAIN;CXCL9;CXCL10;CXCL11;CXCL13;MZB1;CCL19;CCL21;IGHG4;IGHG2;IGHGP;IGHA1;IGHG1;IGHG3;IGHM;CCL2;CCL8;CCL5;CCL18;CCL3;CCL4;CD79A;IGLC2;IGLC3;XBP1;SSR4	1	OCCS3v	TLS_29_imprint	existing scored spatial signature	Coverage reported by original multi-sample spatial scoring script.
GSE224335	GSM7019836_OCCS3v	mregDC	14	14	MARCKSL1;CD80;CD86;LAMP3;TNFAIP3;FSCN1;CD274;PDCD1LG2;CCL19;BIRC3;NFKBIA;CCL22;CCR7;CD40	1	OCCS3v	mregDC	existing scored spatial signature	Coverage reported by original multi-sample spatial scoring script.
GSE224335	GSM7019836_OCCS3v	AP_MHCII	13	13	CD74;HLA-DRA;HLA-DRB5;HLA-DRB1;HLA-DQA1;HLA-DQB1;HLA-DQA2;TAP2;TAP1;HLA-DPA1;HLA-DPB1;B2M;CIITA	1	OCCS3v	AP_MHCII	existing scored spatial signature	Coverage reported by original multi-sample spatial scoring script.
GSE224335	GSM7019836_OCCS3v	B_cell_TLS	9	9	IGKC;CXCL13;BANK1;MS4A1;IGHM;CD19;CD79B;CD22;CD79A	1	OCCS3v	B_cell_TLS	existing scored spatial signature	Coverage reported by original multi-sample spatial scoring script.
GSE224335	GSM7019836_OCCS3v	T_cell_zone	9	9	CD8A;IL7R;LTB;TRBC1;TRBC2;CD3E;CD3D;CD4;CCR7	1	OCCS3v	T_cell_zone	existing scored spatial signature	Coverage reported by original multi-sample spatial scoring script.
GSE274657	GSM8454234_Patient_2	TLS_12CK	12	12	CXCL9;CXCL10;CXCL11;CXCL13;CCL19;CCL21;CCL2;CCL8;CCL5;CCL18;CCL3;CCL4	1	Patient_2	TLS_12CK	existing scored spatial signature	Coverage reported by original multi-sample spatial scoring script.
GSE274657	GSM8454234_Patient_2	TLS_spatial_imprint_overlap	28	23	FCRL5;IGKC;JCHAIN;CXCL9;CXCL10;CXCL11;CXCL13;MZB1;CCL19;CCL21;IGHA1;IGHG1;IGHG3;IGHM;CCL2;CCL8;CCL5;CCL18;CCL3;CCL4;CD79A;XBP1;SSR4	0.821429	Patient_2	TLS_29_imprint	existing scored spatial signature	Coverage reported by original multi-sample spatial scoring script.
GSE274657	GSM8454234_Patient_2	mregDC	14	14	MARCKSL1;CD80;CD86;LAMP3;TNFAIP3;FSCN1;CD274;PDCD1LG2;CCL19;BIRC3;NFKBIA;CCL22;CCR7;CD40	1	Patient_2	mregDC	existing scored spatial signature	Coverage reported by original multi-sample spatial scoring script.
GSE274657	GSM8454234_Patient_2	AP_MHCII	13	5	CD74;TAP2;TAP1;B2M;CIITA	0.384615	Patient_2	AP_MHCII	existing scored spatial signature	Coverage reported by original multi-sample spatial scoring script.
GSE274657	GSM8454234_Patient_2	B_cell_TLS	9	9	IGKC;CXCL13;BANK1;MS4A1;IGHM;CD19;CD79B;CD22;CD79A	1	Patient_2	B_cell_TLS	existing scored spatial signature	Coverage reported by original multi-sample spatial scoring script.
GSE274657	GSM8454234_Patient_2	T_cell_zone	9	9	CD8A;IL7R;LTB;TRBC1;TRBC2;CD3E;CD3D;CD4;CCR7	1	Patient_2	T_cell_zone	existing scored spatial signature	Coverage reported by original multi-sample spatial scoring script.
GSE274657	GSM8454235_Patient_8	TLS_12CK	12	12	CXCL9;CXCL10;CXCL11;CXCL13;CCL19;CCL21;CCL2;CCL8;CCL5;CCL18;CCL3;CCL4	1	Patient_8	TLS_12CK	existing scored spatial signature	Coverage reported by original multi-sample spatial scoring script.
GSE274657	GSM8454235_Patient_8	TLS_spatial_imprint_overlap	28	23	FCRL5;IGKC;JCHAIN;CXCL9;CXCL10;CXCL11;CXCL13;MZB1;CCL19;CCL21;IGHA1;IGHG1;IGHG3;IGHM;CCL2;CCL8;CCL5;CCL18;CCL3;CCL4;CD79A;XBP1;SSR4	0.821429	Patient_8	TLS_29_imprint	existing scored spatial signature	Coverage reported by original multi-sample spatial scoring script.
GSE274657	GSM8454235_Patient_8	mregDC	14	14	MARCKSL1;CD80;CD86;LAMP3;TNFAIP3;FSCN1;CD274;PDCD1LG2;CCL19;BIRC3;NFKBIA;CCL22;CCR7;CD40	1	Patient_8	mregDC	existing scored spatial signature	Coverage reported by original multi-sample spatial scoring script.
GSE274657	GSM8454235_Patient_8	AP_MHCII	13	5	CD74;TAP2;TAP1;B2M;CIITA	0.384615	Patient_8	AP_MHCII	existing scored spatial signature	Coverage reported by original multi-sample spatial scoring script.
GSE274657	GSM8454235_Patient_8	B_cell_TLS	9	9	IGKC;CXCL13;BANK1;MS4A1;IGHM;CD19;CD79B;CD22;CD79A	1	Patient_8	B_cell_TLS	existing scored spatial signature	Coverage reported by original multi-sample spatial scoring script.
GSE274657	GSM8454235_Patient_8	T_cell_zone	9	9	CD8A;IL7R;LTB;TRBC1;TRBC2;CD3E;CD3D;CD4;CCR7	1	Patient_8	T_cell_zone	existing scored spatial signature	Coverage reported by original multi-sample spatial scoring script.
GSE274657	GSM8454236_Patient_16	TLS_12CK	12	12	CXCL9;CXCL10;CXCL11;CXCL13;CCL19;CCL21;CCL2;CCL8;CCL5;CCL18;CCL3;CCL4	1	Patient_16	TLS_12CK	existing scored spatial signature	Coverage reported by original multi-sample spatial scoring script.
GSE274657	GSM8454236_Patient_16	TLS_spatial_imprint_overlap	28	23	FCRL5;IGKC;JCHAIN;CXCL9;CXCL10;CXCL11;CXCL13;MZB1;CCL19;CCL21;IGHA1;IGHG1;IGHG3;IGHM;CCL2;CCL8;CCL5;CCL18;CCL3;CCL4;CD79A;XBP1;SSR4	0.821429	Patient_16	TLS_29_imprint	existing scored spatial signature	Coverage reported by original multi-sample spatial scoring script.
GSE274657	GSM8454236_Patient_16	mregDC	14	14	MARCKSL1;CD80;CD86;LAMP3;TNFAIP3;FSCN1;CD274;PDCD1LG2;CCL19;BIRC3;NFKBIA;CCL22;CCR7;CD40	1	Patient_16	mregDC	existing scored spatial signature	Coverage reported by original multi-sample spatial scoring script.
GSE274657	GSM8454236_Patient_16	AP_MHCII	13	5	CD74;TAP2;TAP1;B2M;CIITA	0.384615	Patient_16	AP_MHCII	existing scored spatial signature	Coverage reported by original multi-sample spatial scoring script.
GSE274657	GSM8454236_Patient_16	B_cell_TLS	9	9	IGKC;CXCL13;BANK1;MS4A1;IGHM;CD19;CD79B;CD22;CD79A	1	Patient_16	B_cell_TLS	existing scored spatial signature	Coverage reported by original multi-sample spatial scoring script.
GSE274657	GSM8454236_Patient_16	T_cell_zone	9	9	CD8A;IL7R;LTB;TRBC1;TRBC2;CD3E;CD3D;CD4;CCR7	1	Patient_16	T_cell_zone	existing scored spatial signature	Coverage reported by original multi-sample spatial scoring script.
GSE274657	GSM8454237_Patient_17	TLS_12CK	12	12	CXCL9;CXCL10;CXCL11;CXCL13;CCL19;CCL21;CCL2;CCL8;CCL5;CCL18;CCL3;CCL4	1	Patient_17	TLS_12CK	existing scored spatial signature	Coverage reported by original multi-sample spatial scoring script.
GSE274657	GSM8454237_Patient_17	TLS_spatial_imprint_overlap	28	23	FCRL5;IGKC;JCHAIN;CXCL9;CXCL10;CXCL11;CXCL13;MZB1;CCL19;CCL21;IGHA1;IGHG1;IGHG3;IGHM;CCL2;CCL8;CCL5;CCL18;CCL3;CCL4;CD79A;XBP1;SSR4	0.821429	Patient_17	TLS_29_imprint	existing scored spatial signature	Coverage reported by original multi-sample spatial scoring script.
GSE274657	GSM8454237_Patient_17	mregDC	14	14	MARCKSL1;CD80;CD86;LAMP3;TNFAIP3;FSCN1;CD274;PDCD1LG2;CCL19;BIRC3;NFKBIA;CCL22;CCR7;CD40	1	Patient_17	mregDC	existing scored spatial signature	Coverage reported by original multi-sample spatial scoring script.
GSE274657	GSM8454237_Patient_17	AP_MHCII	13	5	CD74;TAP2;TAP1;B2M;CIITA	0.384615	Patient_17	AP_MHCII	existing scored spatial signature	Coverage reported by original multi-sample spatial scoring script.
GSE274657	GSM8454237_Patient_17	B_cell_TLS	9	9	IGKC;CXCL13;BANK1;MS4A1;IGHM;CD19;CD79B;CD22;CD79A	1	Patient_17	B_cell_TLS	existing scored spatial signature	Coverage reported by original multi-sample spatial scoring script.
GSE274657	GSM8454237_Patient_17	T_cell_zone	9	9	CD8A;IL7R;LTB;TRBC1;TRBC2;CD3E;CD3D;CD4;CCR7	1	Patient_17	T_cell_zone	existing scored spatial signature	Coverage reported by original multi-sample spatial scoring script.
GSE288483	GSM8768679_Pt1-1	TLS_12CK	12	11	CXCL9;CXCL10;CXCL11;CXCL13;CCL19;CCL21;CCL2;CCL8;CCL5;CCL18;CCL4	0.916667	Pt1-1	TLS_12CK	existing scored spatial signature	Coverage reported by original multi-sample spatial scoring script.
GSE288483	GSM8768679_Pt1-1	TLS_spatial_imprint_overlap	28	24	FCRL5;IGKC;JCHAIN;CXCL9;CXCL10;CXCL11;CXCL13;MZB1;CCL19;CCL21;IGHG4;IGHG2;IGHA1;IGHG1;IGHG3;IGHM;CCL2;CCL8;CCL5;CCL18;CCL4;CD79A;XBP1;SSR4	0.857143	Pt1-1	TLS_29_imprint	existing scored spatial signature	Coverage reported by original multi-sample spatial scoring script.
GSE288483	GSM8768679_Pt1-1	mregDC	14	14	MARCKSL1;CD80;CD86;LAMP3;TNFAIP3;FSCN1;CD274;PDCD1LG2;CCL19;BIRC3;NFKBIA;CCL22;CCR7;CD40	1	Pt1-1	mregDC	existing scored spatial signature	Coverage reported by original multi-sample spatial scoring script.
GSE288483	GSM8768679_Pt1-1	AP_MHCII	13	13	CD74;HLA-DRA;HLA-DRB5;HLA-DRB1;HLA-DQA1;HLA-DQB1;HLA-DQA2;TAP2;TAP1;HLA-DPA1;HLA-DPB1;B2M;CIITA	1	Pt1-1	AP_MHCII	existing scored spatial signature	Coverage reported by original multi-sample spatial scoring script.
GSE288483	GSM8768679_Pt1-1	B_cell_TLS	9	9	IGKC;CXCL13;BANK1;MS4A1;IGHM;CD19;CD79B;CD22;CD79A	1	Pt1-1	B_cell_TLS	existing scored spatial signature	Coverage reported by original multi-sample spatial scoring script.
GSE288483	GSM8768679_Pt1-1	T_cell_zone	9	9	CD8A;IL7R;LTB;TRBC1;TRBC2;CD3E;CD3D;CD4;CCR7	1	Pt1-1	T_cell_zone	existing scored spatial signature	Coverage reported by original multi-sample spatial scoring script.
GSE288483	GSM8768680_Pt1-2	TLS_12CK	12	11	CXCL9;CXCL10;CXCL11;CXCL13;CCL19;CCL21;CCL2;CCL8;CCL5;CCL18;CCL4	0.916667	Pt1-2	TLS_12CK	existing scored spatial signature	Coverage reported by original multi-sample spatial scoring script.
GSE288483	GSM8768680_Pt1-2	TLS_spatial_imprint_overlap	28	24	FCRL5;IGKC;JCHAIN;CXCL9;CXCL10;CXCL11;CXCL13;MZB1;CCL19;CCL21;IGHG4;IGHG2;IGHA1;IGHG1;IGHG3;IGHM;CCL2;CCL8;CCL5;CCL18;CCL4;CD79A;XBP1;SSR4	0.857143	Pt1-2	TLS_29_imprint	existing scored spatial signature	Coverage reported by original multi-sample spatial scoring script.
GSE288483	GSM8768680_Pt1-2	mregDC	14	14	MARCKSL1;CD80;CD86;LAMP3;TNFAIP3;FSCN1;CD274;PDCD1LG2;CCL19;BIRC3;NFKBIA;CCL22;CCR7;CD40	1	Pt1-2	mregDC	existing scored spatial signature	Coverage reported by original multi-sample spatial scoring script.
GSE288483	GSM8768680_Pt1-2	AP_MHCII	13	13	CD74;HLA-DRA;HLA-DRB5;HLA-DRB1;HLA-DQA1;HLA-DQB1;HLA-DQA2;TAP2;TAP1;HLA-DPA1;HLA-DPB1;B2M;CIITA	1	Pt1-2	AP_MHCII	existing scored spatial signature	Coverage reported by original multi-sample spatial scoring script.
GSE288483	GSM8768680_Pt1-2	B_cell_TLS	9	9	IGKC;CXCL13;BANK1;MS4A1;IGHM;CD19;CD79B;CD22;CD79A	1	Pt1-2	B_cell_TLS	existing scored spatial signature	Coverage reported by original multi-sample spatial scoring script.
GSE288483	GSM8768680_Pt1-2	T_cell_zone	9	9	CD8A;IL7R;LTB;TRBC1;TRBC2;CD3E;CD3D;CD4;CCR7	1	Pt1-2	T_cell_zone	existing scored spatial signature	Coverage reported by original multi-sample spatial scoring script.
GSE288483	GSM8768681_Pt1-3	TLS_12CK	12	11	CXCL9;CXCL10;CXCL11;CXCL13;CCL19;CCL21;CCL2;CCL8;CCL5;CCL18;CCL4	0.916667	Pt1-3	TLS_12CK	existing scored spatial signature	Coverage reported by original multi-sample spatial scoring script.
GSE288483	GSM8768681_Pt1-3	TLS_spatial_imprint_overlap	28	24	FCRL5;IGKC;JCHAIN;CXCL9;CXCL10;CXCL11;CXCL13;MZB1;CCL19;CCL21;IGHG4;IGHG2;IGHA1;IGHG1;IGHG3;IGHM;CCL2;CCL8;CCL5;CCL18;CCL4;CD79A;XBP1;SSR4	0.857143	Pt1-3	TLS_29_imprint	existing scored spatial signature	Coverage reported by original multi-sample spatial scoring script.
GSE288483	GSM8768681_Pt1-3	mregDC	14	14	MARCKSL1;CD80;CD86;LAMP3;TNFAIP3;FSCN1;CD274;PDCD1LG2;CCL19;BIRC3;NFKBIA;CCL22;CCR7;CD40	1	Pt1-3	mregDC	existing scored spatial signature	Coverage reported by original multi-sample spatial scoring script.
GSE288483	GSM8768681_Pt1-3	AP_MHCII	13	13	CD74;HLA-DRA;HLA-DRB5;HLA-DRB1;HLA-DQA1;HLA-DQB1;HLA-DQA2;TAP2;TAP1;HLA-DPA1;HLA-DPB1;B2M;CIITA	1	Pt1-3	AP_MHCII	existing scored spatial signature	Coverage reported by original multi-sample spatial scoring script.
GSE288483	GSM8768681_Pt1-3	B_cell_TLS	9	9	IGKC;CXCL13;BANK1;MS4A1;IGHM;CD19;CD79B;CD22;CD79A	1	Pt1-3	B_cell_TLS	existing scored spatial signature	Coverage reported by original multi-sample spatial scoring script.
GSE288483	GSM8768681_Pt1-3	T_cell_zone	9	9	CD8A;IL7R;LTB;TRBC1;TRBC2;CD3E;CD3D;CD4;CCR7	1	Pt1-3	T_cell_zone	existing scored spatial signature	Coverage reported by original multi-sample spatial scoring script.
GSE288483	GSM8768682_Pt1-4	TLS_12CK	12	11	CXCL9;CXCL10;CXCL11;CXCL13;CCL19;CCL21;CCL2;CCL8;CCL5;CCL18;CCL4	0.916667	Pt1-4	TLS_12CK	existing scored spatial signature	Coverage reported by original multi-sample spatial scoring script.
GSE288483	GSM8768682_Pt1-4	TLS_spatial_imprint_overlap	28	24	FCRL5;IGKC;JCHAIN;CXCL9;CXCL10;CXCL11;CXCL13;MZB1;CCL19;CCL21;IGHG4;IGHG2;IGHA1;IGHG1;IGHG3;IGHM;CCL2;CCL8;CCL5;CCL18;CCL4;CD79A;XBP1;SSR4	0.857143	Pt1-4	TLS_29_imprint	existing scored spatial signature	Coverage reported by original multi-sample spatial scoring script.
GSE288483	GSM8768682_Pt1-4	mregDC	14	14	MARCKSL1;CD80;CD86;LAMP3;TNFAIP3;FSCN1;CD274;PDCD1LG2;CCL19;BIRC3;NFKBIA;CCL22;CCR7;CD40	1	Pt1-4	mregDC	existing scored spatial signature	Coverage reported by original multi-sample spatial scoring script.
GSE288483	GSM8768682_Pt1-4	AP_MHCII	13	13	CD74;HLA-DRA;HLA-DRB5;HLA-DRB1;HLA-DQA1;HLA-DQB1;HLA-DQA2;TAP2;TAP1;HLA-DPA1;HLA-DPB1;B2M;CIITA	1	Pt1-4	AP_MHCII	existing scored spatial signature	Coverage reported by original multi-sample spatial scoring script.
GSE288483	GSM8768682_Pt1-4	B_cell_TLS	9	9	IGKC;CXCL13;BANK1;MS4A1;IGHM;CD19;CD79B;CD22;CD79A	1	Pt1-4	B_cell_TLS	existing scored spatial signature	Coverage reported by original multi-sample spatial scoring script.
GSE288483	GSM8768682_Pt1-4	T_cell_zone	9	9	CD8A;IL7R;LTB;TRBC1;TRBC2;CD3E;CD3D;CD4;CCR7	1	Pt1-4	T_cell_zone	existing scored spatial signature	Coverage reported by original multi-sample spatial scoring script.
GSE288483	GSM8768683_Pt2-1	TLS_12CK	12	11	CXCL9;CXCL10;CXCL11;CXCL13;CCL19;CCL21;CCL2;CCL8;CCL5;CCL18;CCL4	0.916667	Pt2-1	TLS_12CK	existing scored spatial signature	Coverage reported by original multi-sample spatial scoring script.
GSE288483	GSM8768683_Pt2-1	TLS_spatial_imprint_overlap	28	24	FCRL5;IGKC;JCHAIN;CXCL9;CXCL10;CXCL11;CXCL13;MZB1;CCL19;CCL21;IGHG4;IGHG2;IGHA1;IGHG1;IGHG3;IGHM;CCL2;CCL8;CCL5;CCL18;CCL4;CD79A;XBP1;SSR4	0.857143	Pt2-1	TLS_29_imprint	existing scored spatial signature	Coverage reported by original multi-sample spatial scoring script.
GSE288483	GSM8768683_Pt2-1	mregDC	14	14	MARCKSL1;CD80;CD86;LAMP3;TNFAIP3;FSCN1;CD274;PDCD1LG2;CCL19;BIRC3;NFKBIA;CCL22;CCR7;CD40	1	Pt2-1	mregDC	existing scored spatial signature	Coverage reported by original multi-sample spatial scoring script.
GSE288483	GSM8768683_Pt2-1	AP_MHCII	13	13	CD74;HLA-DRA;HLA-DRB5;HLA-DRB1;HLA-DQA1;HLA-DQB1;HLA-DQA2;TAP2;TAP1;HLA-DPA1;HLA-DPB1;B2M;CIITA	1	Pt2-1	AP_MHCII	existing scored spatial signature	Coverage reported by original multi-sample spatial scoring script.
GSE288483	GSM8768683_Pt2-1	B_cell_TLS	9	9	IGKC;CXCL13;BANK1;MS4A1;IGHM;CD19;CD79B;CD22;CD79A	1	Pt2-1	B_cell_TLS	existing scored spatial signature	Coverage reported by original multi-sample spatial scoring script.
GSE288483	GSM8768683_Pt2-1	T_cell_zone	9	9	CD8A;IL7R;LTB;TRBC1;TRBC2;CD3E;CD3D;CD4;CCR7	1	Pt2-1	T_cell_zone	existing scored spatial signature	Coverage reported by original multi-sample spatial scoring script.
GSE288483	GSM8768684_Pt2-2	TLS_12CK	12	11	CXCL9;CXCL10;CXCL11;CXCL13;CCL19;CCL21;CCL2;CCL8;CCL5;CCL18;CCL4	0.916667	Pt2-2	TLS_12CK	existing scored spatial signature	Coverage reported by original multi-sample spatial scoring script.
GSE288483	GSM8768684_Pt2-2	TLS_spatial_imprint_overlap	28	24	FCRL5;IGKC;JCHAIN;CXCL9;CXCL10;CXCL11;CXCL13;MZB1;CCL19;CCL21;IGHG4;IGHG2;IGHA1;IGHG1;IGHG3;IGHM;CCL2;CCL8;CCL5;CCL18;CCL4;CD79A;XBP1;SSR4	0.857143	Pt2-2	TLS_29_imprint	existing scored spatial signature	Coverage reported by original multi-sample spatial scoring script.
GSE288483	GSM8768684_Pt2-2	mregDC	14	14	MARCKSL1;CD80;CD86;LAMP3;TNFAIP3;FSCN1;CD274;PDCD1LG2;CCL19;BIRC3;NFKBIA;CCL22;CCR7;CD40	1	Pt2-2	mregDC	existing scored spatial signature	Coverage reported by original multi-sample spatial scoring script.
GSE288483	GSM8768684_Pt2-2	AP_MHCII	13	13	CD74;HLA-DRA;HLA-DRB5;HLA-DRB1;HLA-DQA1;HLA-DQB1;HLA-DQA2;TAP2;TAP1;HLA-DPA1;HLA-DPB1;B2M;CIITA	1	Pt2-2	AP_MHCII	existing scored spatial signature	Coverage reported by original multi-sample spatial scoring script.
GSE288483	GSM8768684_Pt2-2	B_cell_TLS	9	9	IGKC;CXCL13;BANK1;MS4A1;IGHM;CD19;CD79B;CD22;CD79A	1	Pt2-2	B_cell_TLS	existing scored spatial signature	Coverage reported by original multi-sample spatial scoring script.
GSE288483	GSM8768684_Pt2-2	T_cell_zone	9	9	CD8A;IL7R;LTB;TRBC1;TRBC2;CD3E;CD3D;CD4;CCR7	1	Pt2-2	T_cell_zone	existing scored spatial signature	Coverage reported by original multi-sample spatial scoring script.
GSE288483	GSM8768685_Pt2-3	TLS_12CK	12	11	CXCL9;CXCL10;CXCL11;CXCL13;CCL19;CCL21;CCL2;CCL8;CCL5;CCL18;CCL4	0.916667	Pt2-3	TLS_12CK	existing scored spatial signature	Coverage reported by original multi-sample spatial scoring script.
GSE288483	GSM8768685_Pt2-3	TLS_spatial_imprint_overlap	28	24	FCRL5;IGKC;JCHAIN;CXCL9;CXCL10;CXCL11;CXCL13;MZB1;CCL19;CCL21;IGHG4;IGHG2;IGHA1;IGHG1;IGHG3;IGHM;CCL2;CCL8;CCL5;CCL18;CCL4;CD79A;XBP1;SSR4	0.857143	Pt2-3	TLS_29_imprint	existing scored spatial signature	Coverage reported by original multi-sample spatial scoring script.
GSE288483	GSM8768685_Pt2-3	mregDC	14	14	MARCKSL1;CD80;CD86;LAMP3;TNFAIP3;FSCN1;CD274;PDCD1LG2;CCL19;BIRC3;NFKBIA;CCL22;CCR7;CD40	1	Pt2-3	mregDC	existing scored spatial signature	Coverage reported by original multi-sample spatial scoring script.
GSE288483	GSM8768685_Pt2-3	AP_MHCII	13	13	CD74;HLA-DRA;HLA-DRB5;HLA-DRB1;HLA-DQA1;HLA-DQB1;HLA-DQA2;TAP2;TAP1;HLA-DPA1;HLA-DPB1;B2M;CIITA	1	Pt2-3	AP_MHCII	existing scored spatial signature	Coverage reported by original multi-sample spatial scoring script.
GSE288483	GSM8768685_Pt2-3	B_cell_TLS	9	9	IGKC;CXCL13;BANK1;MS4A1;IGHM;CD19;CD79B;CD22;CD79A	1	Pt2-3	B_cell_TLS	existing scored spatial signature	Coverage reported by original multi-sample spatial scoring script.
GSE288483	GSM8768685_Pt2-3	T_cell_zone	9	9	CD8A;IL7R;LTB;TRBC1;TRBC2;CD3E;CD3D;CD4;CCR7	1	Pt2-3	T_cell_zone	existing scored spatial signature	Coverage reported by original multi-sample spatial scoring script.
GSE288483	GSM8768686_Pt2-4	TLS_12CK	12	11	CXCL9;CXCL10;CXCL11;CXCL13;CCL19;CCL21;CCL2;CCL8;CCL5;CCL18;CCL4	0.916667	Pt2-4	TLS_12CK	existing scored spatial signature	Coverage reported by original multi-sample spatial scoring script.
GSE288483	GSM8768686_Pt2-4	TLS_spatial_imprint_overlap	28	24	FCRL5;IGKC;JCHAIN;CXCL9;CXCL10;CXCL11;CXCL13;MZB1;CCL19;CCL21;IGHG4;IGHG2;IGHA1;IGHG1;IGHG3;IGHM;CCL2;CCL8;CCL5;CCL18;CCL4;CD79A;XBP1;SSR4	0.857143	Pt2-4	TLS_29_imprint	existing scored spatial signature	Coverage reported by original multi-sample spatial scoring script.
GSE288483	GSM8768686_Pt2-4	mregDC	14	14	MARCKSL1;CD80;CD86;LAMP3;TNFAIP3;FSCN1;CD274;PDCD1LG2;CCL19;BIRC3;NFKBIA;CCL22;CCR7;CD40	1	Pt2-4	mregDC	existing scored spatial signature	Coverage reported by original multi-sample spatial scoring script.
GSE288483	GSM8768686_Pt2-4	AP_MHCII	13	13	CD74;HLA-DRA;HLA-DRB5;HLA-DRB1;HLA-DQA1;HLA-DQB1;HLA-DQA2;TAP2;TAP1;HLA-DPA1;HLA-DPB1;B2M;CIITA	1	Pt2-4	AP_MHCII	existing scored spatial signature	Coverage reported by original multi-sample spatial scoring script.
GSE288483	GSM8768686_Pt2-4	B_cell_TLS	9	9	IGKC;CXCL13;BANK1;MS4A1;IGHM;CD19;CD79B;CD22;CD79A	1	Pt2-4	B_cell_TLS	existing scored spatial signature	Coverage reported by original multi-sample spatial scoring script.
GSE288483	GSM8768686_Pt2-4	T_cell_zone	9	9	CD8A;IL7R;LTB;TRBC1;TRBC2;CD3E;CD3D;CD4;CCR7	1	Pt2-4	T_cell_zone	existing scored spatial signature	Coverage reported by original multi-sample spatial scoring script.

## Sheet: spatial_coverage_summary
dataset	signature	n_samples	median_coverage	min_coverage	max_coverage
10x_human_ovarian_cancer_ffpe_visium	AP_MHCII	1	1	1	1
10x_human_ovarian_cancer_ffpe_visium	B_cell_TLS	1	1	1	1
10x_human_ovarian_cancer_ffpe_visium	TLS_12CK	1	0.916667	0.916667	0.916667
10x_human_ovarian_cancer_ffpe_visium	TLS_spatial_imprint_overlap	1	0.857143	0.857143	0.857143
10x_human_ovarian_cancer_ffpe_visium	T_cell_zone	1	1	1	1
10x_human_ovarian_cancer_ffpe_visium	mregDC	1	1	1	1
GSE211956	AP_MHCII	8	1	1	1
GSE211956	B_cell_TLS	8	1	1	1
GSE211956	TLS_12CK	8	1	1	1
GSE211956	TLS_spatial_imprint_overlap	8	1	1	1
GSE211956	T_cell_zone	8	1	1	1
GSE211956	mregDC	8	1	1	1
GSE224335	AP_MHCII	2	1	1	1
GSE224335	B_cell_TLS	2	1	1	1
GSE224335	TLS_12CK	2	1	1	1
GSE224335	TLS_spatial_imprint_overlap	2	1	1	1
GSE224335	T_cell_zone	2	1	1	1
GSE224335	mregDC	2	1	1	1
GSE274657	AP_MHCII	4	0.384615	0.384615	0.384615
GSE274657	B_cell_TLS	4	1	1	1
GSE274657	TLS_12CK	4	1	1	1
GSE274657	TLS_spatial_imprint_overlap	4	0.821429	0.821429	0.821429
GSE274657	T_cell_zone	4	1	1	1
GSE274657	mregDC	4	1	1	1
GSE288483	AP_MHCII	8	1	1	1
GSE288483	B_cell_TLS	8	1	1	1
GSE288483	TLS_12CK	8	0.916667	0.916667	0.916667
GSE288483	TLS_spatial_imprint_overlap	8	0.857143	0.857143	0.857143
GSE288483	T_cell_zone	8	1	1	1
GSE288483	mregDC	8	1	1	1

## Sheet: marker_availability
dataset	dataset_label	sample_id	sample_short	marker	available	evidence_source	nonmissing_spots_or_cells	positive_spots_or_cells	note
10x_human_ovarian_cancer_ffpe_visium	10x Visium	10x_human_ovarian_cancer_ffpe_visium	10x_human_ovarian_cancer_ffpe_visium	ITGAX	TRUE	coverage_table+spot_expression_column	3455	2664
10x_human_ovarian_cancer_ffpe_visium	10x Visium	10x_human_ovarian_cancer_ffpe_visium	10x_human_ovarian_cancer_ffpe_visium	CD11C	FALSE	coverage_table+spot_expression_column	0	0	CD11C is represented by ITGAX where gene-symbol-level expression was used.
10x_human_ovarian_cancer_ffpe_visium	10x Visium	10x_human_ovarian_cancer_ffpe_visium	10x_human_ovarian_cancer_ffpe_visium	HLA-DRA	TRUE	coverage_table+spot_expression_column	3455	3454
10x_human_ovarian_cancer_ffpe_visium	10x Visium	10x_human_ovarian_cancer_ffpe_visium	10x_human_ovarian_cancer_ffpe_visium	HLA-DRB1	TRUE	coverage_table+spot_expression_column	0	0
10x_human_ovarian_cancer_ffpe_visium	10x Visium	10x_human_ovarian_cancer_ffpe_visium	10x_human_ovarian_cancer_ffpe_visium	HLA-DRB5	TRUE	coverage_table+spot_expression_column	0	0
10x_human_ovarian_cancer_ffpe_visium	10x Visium	10x_human_ovarian_cancer_ffpe_visium	10x_human_ovarian_cancer_ffpe_visium	HLA-DQA1	TRUE	coverage_table+spot_expression_column	0	0
10x_human_ovarian_cancer_ffpe_visium	10x Visium	10x_human_ovarian_cancer_ffpe_visium	10x_human_ovarian_cancer_ffpe_visium	HLA-DQB1	TRUE	coverage_table+spot_expression_column	0	0
10x_human_ovarian_cancer_ffpe_visium	10x Visium	10x_human_ovarian_cancer_ffpe_visium	10x_human_ovarian_cancer_ffpe_visium	HLA-DPA1	TRUE	coverage_table+spot_expression_column	0	0
10x_human_ovarian_cancer_ffpe_visium	10x Visium	10x_human_ovarian_cancer_ffpe_visium	10x_human_ovarian_cancer_ffpe_visium	HLA-DPB1	TRUE	coverage_table+spot_expression_column	0	0
10x_human_ovarian_cancer_ffpe_visium	10x Visium	10x_human_ovarian_cancer_ffpe_visium	10x_human_ovarian_cancer_ffpe_visium	CD74	TRUE	coverage_table+spot_expression_column	3455	3455
10x_human_ovarian_cancer_ffpe_visium	10x Visium	10x_human_ovarian_cancer_ffpe_visium	10x_human_ovarian_cancer_ffpe_visium	B2M	TRUE	coverage_table+spot_expression_column	0	0
10x_human_ovarian_cancer_ffpe_visium	10x Visium	10x_human_ovarian_cancer_ffpe_visium	10x_human_ovarian_cancer_ffpe_visium	CIITA	TRUE	coverage_table+spot_expression_column	0	0
10x_human_ovarian_cancer_ffpe_visium	10x Visium	10x_human_ovarian_cancer_ffpe_visium	10x_human_ovarian_cancer_ffpe_visium	NLRC5	FALSE	coverage_table+spot_expression_column	0	0
10x_human_ovarian_cancer_ffpe_visium	10x Visium	10x_human_ovarian_cancer_ffpe_visium	10x_human_ovarian_cancer_ffpe_visium	LAMP3	TRUE	coverage_table+spot_expression_column	3455	1711
10x_human_ovarian_cancer_ffpe_visium	10x Visium	10x_human_ovarian_cancer_ffpe_visium	10x_human_ovarian_cancer_ffpe_visium	CCR7	TRUE	coverage_table+spot_expression_column	3455	828
10x_human_ovarian_cancer_ffpe_visium	10x Visium	10x_human_ovarian_cancer_ffpe_visium	10x_human_ovarian_cancer_ffpe_visium	CD40	TRUE	coverage_table+spot_expression_column	3455	2903
10x_human_ovarian_cancer_ffpe_visium	10x Visium	10x_human_ovarian_cancer_ffpe_visium	10x_human_ovarian_cancer_ffpe_visium	CD80	TRUE	coverage_table+spot_expression_column	3455	1034
10x_human_ovarian_cancer_ffpe_visium	10x Visium	10x_human_ovarian_cancer_ffpe_visium	10x_human_ovarian_cancer_ffpe_visium	CD86	TRUE	coverage_table+spot_expression_column	3455	2436
10x_human_ovarian_cancer_ffpe_visium	10x Visium	10x_human_ovarian_cancer_ffpe_visium	10x_human_ovarian_cancer_ffpe_visium	CD274	TRUE	coverage_table+spot_expression_column	3455	1420
10x_human_ovarian_cancer_ffpe_visium	10x Visium	10x_human_ovarian_cancer_ffpe_visium	10x_human_ovarian_cancer_ffpe_visium	PDCD1LG2	TRUE	coverage_table+spot_expression_column	3455	1781
GSE211956	GSE211956	GSM6506114_SP5	SP5	ITGAX	TRUE	coverage_table+spot_expression_column	1289	933
GSE211956	GSE211956	GSM6506114_SP5	SP5	CD11C	FALSE	coverage_table+spot_expression_column	0	0	CD11C is represented by ITGAX where gene-symbol-level expression was used.
GSE211956	GSE211956	GSM6506114_SP5	SP5	HLA-DRA	TRUE	coverage_table+spot_expression_column	1289	1266
GSE211956	GSE211956	GSM6506114_SP5	SP5	HLA-DRB1	TRUE	coverage_table+spot_expression_column	0	0
GSE211956	GSE211956	GSM6506114_SP5	SP5	HLA-DRB5	TRUE	coverage_table+spot_expression_column	0	0
GSE211956	GSE211956	GSM6506114_SP5	SP5	HLA-DQA1	TRUE	coverage_table+spot_expression_column	0	0
GSE211956	GSE211956	GSM6506114_SP5	SP5	HLA-DQB1	TRUE	coverage_table+spot_expression_column	0	0
GSE211956	GSE211956	GSM6506114_SP5	SP5	HLA-DPA1	TRUE	coverage_table+spot_expression_column	0	0
GSE211956	GSE211956	GSM6506114_SP5	SP5	HLA-DPB1	TRUE	coverage_table+spot_expression_column	0	0
GSE211956	GSE211956	GSM6506114_SP5	SP5	CD74	TRUE	coverage_table+spot_expression_column	1289	1288
GSE211956	GSE211956	GSM6506114_SP5	SP5	B2M	TRUE	coverage_table+spot_expression_column	0	0
GSE211956	GSE211956	GSM6506114_SP5	SP5	CIITA	TRUE	coverage_table+spot_expression_column	0	0
GSE211956	GSE211956	GSM6506114_SP5	SP5	NLRC5	FALSE	coverage_table+spot_expression_column	0	0
GSE211956	GSE211956	GSM6506114_SP5	SP5	LAMP3	TRUE	coverage_table+spot_expression_column	1289	78
GSE211956	GSE211956	GSM6506114_SP5	SP5	CCR7	TRUE	coverage_table+spot_expression_column	1289	73
GSE211956	GSE211956	GSM6506114_SP5	SP5	CD40	TRUE	coverage_table+spot_expression_column	1289	438
GSE211956	GSE211956	GSM6506114_SP5	SP5	CD80	TRUE	coverage_table+spot_expression_column	1289	47
GSE211956	GSE211956	GSM6506114_SP5	SP5	CD86	TRUE	coverage_table+spot_expression_column	1289	486
GSE211956	GSE211956	GSM6506114_SP5	SP5	CD274	TRUE	coverage_table+spot_expression_column	1289	156
GSE211956	GSE211956	GSM6506114_SP5	SP5	PDCD1LG2	TRUE	coverage_table+spot_expression_column	1289	139
GSE211956	GSE211956	GSM6506113_SP4	SP4	ITGAX	TRUE	coverage_table+spot_expression_column	1786	24
GSE211956	GSE211956	GSM6506113_SP4	SP4	CD11C	FALSE	coverage_table+spot_expression_column	0	0	CD11C is represented by ITGAX where gene-symbol-level expression was used.
GSE211956	GSE211956	GSM6506113_SP4	SP4	HLA-DRA	TRUE	coverage_table+spot_expression_column	1786	1316
GSE211956	GSE211956	GSM6506113_SP4	SP4	HLA-DRB1	TRUE	coverage_table+spot_expression_column	0	0
GSE211956	GSE211956	GSM6506113_SP4	SP4	HLA-DRB5	TRUE	coverage_table+spot_expression_column	0	0
GSE211956	GSE211956	GSM6506113_SP4	SP4	HLA-DQA1	TRUE	coverage_table+spot_expression_column	0	0
GSE211956	GSE211956	GSM6506113_SP4	SP4	HLA-DQB1	TRUE	coverage_table+spot_expression_column	0	0
GSE211956	GSE211956	GSM6506113_SP4	SP4	HLA-DPA1	TRUE	coverage_table+spot_expression_column	0	0
GSE211956	GSE211956	GSM6506113_SP4	SP4	HLA-DPB1	TRUE	coverage_table+spot_expression_column	0	0
GSE211956	GSE211956	GSM6506113_SP4	SP4	CD74	TRUE	coverage_table+spot_expression_column	1786	1723
GSE211956	GSE211956	GSM6506113_SP4	SP4	B2M	TRUE	coverage_table+spot_expression_column	0	0
GSE211956	GSE211956	GSM6506113_SP4	SP4	CIITA	TRUE	coverage_table+spot_expression_column	0	0
GSE211956	GSE211956	GSM6506113_SP4	SP4	NLRC5	FALSE	coverage_table+spot_expression_column	0	0
GSE211956	GSE211956	GSM6506113_SP4	SP4	LAMP3	TRUE	coverage_table+spot_expression_column	1786	34
GSE211956	GSE211956	GSM6506113_SP4	SP4	CCR7	TRUE	coverage_table+spot_expression_column	1786	4
GSE211956	GSE211956	GSM6506113_SP4	SP4	CD40	TRUE	coverage_table+spot_expression_column	1786	148
GSE211956	GSE211956	GSM6506113_SP4	SP4	CD80	TRUE	coverage_table+spot_expression_column	1786	1
GSE211956	GSE211956	GSM6506113_SP4	SP4	CD86	TRUE	coverage_table+spot_expression_column	1786	13
GSE211956	GSE211956	GSM6506113_SP4	SP4	CD274	TRUE	coverage_table+spot_expression_column	1786	25
GSE211956	GSE211956	GSM6506113_SP4	SP4	PDCD1LG2	TRUE	coverage_table+spot_expression_column	1786	8
GSE211956	GSE211956	GSM6506111_SP2	SP2	ITGAX	TRUE	coverage_table+spot_expression_column	1166	511
GSE211956	GSE211956	GSM6506111_SP2	SP2	CD11C	FALSE	coverage_table+spot_expression_column	0	0	CD11C is represented by ITGAX where gene-symbol-level expression was used.
GSE211956	GSE211956	GSM6506111_SP2	SP2	HLA-DRA	TRUE	coverage_table+spot_expression_column	1166	1163
GSE211956	GSE211956	GSM6506111_SP2	SP2	HLA-DRB1	TRUE	coverage_table+spot_expression_column	0	0
GSE211956	GSE211956	GSM6506111_SP2	SP2	HLA-DRB5	TRUE	coverage_table+spot_expression_column	0	0
GSE211956	GSE211956	GSM6506111_SP2	SP2	HLA-DQA1	TRUE	coverage_table+spot_expression_column	0	0
GSE211956	GSE211956	GSM6506111_SP2	SP2	HLA-DQB1	TRUE	coverage_table+spot_expression_column	0	0
GSE211956	GSE211956	GSM6506111_SP2	SP2	HLA-DPA1	TRUE	coverage_table+spot_expression_column	0	0
GSE211956	GSE211956	GSM6506111_SP2	SP2	HLA-DPB1	TRUE	coverage_table+spot_expression_column	0	0
GSE211956	GSE211956	GSM6506111_SP2	SP2	CD74	TRUE	coverage_table+spot_expression_column	1166	1164
GSE211956	GSE211956	GSM6506111_SP2	SP2	B2M	TRUE	coverage_table+spot_expression_column	0	0
GSE211956	GSE211956	GSM6506111_SP2	SP2	CIITA	TRUE	coverage_table+spot_expression_column	0	0
GSE211956	GSE211956	GSM6506111_SP2	SP2	NLRC5	FALSE	coverage_table+spot_expression_column	0	0
GSE211956	GSE211956	GSM6506111_SP2	SP2	LAMP3	TRUE	coverage_table+spot_expression_column	1166	142
GSE211956	GSE211956	GSM6506111_SP2	SP2	CCR7	TRUE	coverage_table+spot_expression_column	1166	102
GSE211956	GSE211956	GSM6506111_SP2	SP2	CD40	TRUE	coverage_table+spot_expression_column	1166	296
GSE211956	GSE211956	GSM6506111_SP2	SP2	CD80	TRUE	coverage_table+spot_expression_column	1166	8
GSE211956	GSE211956	GSM6506111_SP2	SP2	CD86	TRUE	coverage_table+spot_expression_column	1166	204
GSE211956	GSE211956	GSM6506111_SP2	SP2	CD274	TRUE	coverage_table+spot_expression_column	1166	73
GSE211956	GSE211956	GSM6506111_SP2	SP2	PDCD1LG2	TRUE	coverage_table+spot_expression_column	1166	62
GSE211956	GSE211956	GSM6506117_SP8	SP8	ITGAX	TRUE	coverage_table+spot_expression_column	1892	119
GSE211956	GSE211956	GSM6506117_SP8	SP8	CD11C	FALSE	coverage_table+spot_expression_column	0	0	CD11C is represented by ITGAX where gene-symbol-level expression was used.
GSE211956	GSE211956	GSM6506117_SP8	SP8	HLA-DRA	TRUE	coverage_table+spot_expression_column	1892	1453
GSE211956	GSE211956	GSM6506117_SP8	SP8	HLA-DRB1	TRUE	coverage_table+spot_expression_column	0	0
GSE211956	GSE211956	GSM6506117_SP8	SP8	HLA-DRB5	TRUE	coverage_table+spot_expression_column	0	0
GSE211956	GSE211956	GSM6506117_SP8	SP8	HLA-DQA1	TRUE	coverage_table+spot_expression_column	0	0
GSE211956	GSE211956	GSM6506117_SP8	SP8	HLA-DQB1	TRUE	coverage_table+spot_expression_column	0	0
GSE211956	GSE211956	GSM6506117_SP8	SP8	HLA-DPA1	TRUE	coverage_table+spot_expression_column	0	0
GSE211956	GSE211956	GSM6506117_SP8	SP8	HLA-DPB1	TRUE	coverage_table+spot_expression_column	0	0
GSE211956	GSE211956	GSM6506117_SP8	SP8	CD74	TRUE	coverage_table+spot_expression_column	1892	1805
GSE211956	GSE211956	GSM6506117_SP8	SP8	B2M	TRUE	coverage_table+spot_expression_column	0	0
GSE211956	GSE211956	GSM6506117_SP8	SP8	CIITA	TRUE	coverage_table+spot_expression_column	0	0
GSE211956	GSE211956	GSM6506117_SP8	SP8	NLRC5	FALSE	coverage_table+spot_expression_column	0	0
GSE211956	GSE211956	GSM6506117_SP8	SP8	LAMP3	TRUE	coverage_table+spot_expression_column	1892	37
GSE211956	GSE211956	GSM6506117_SP8	SP8	CCR7	TRUE	coverage_table+spot_expression_column	1892	18
GSE211956	GSE211956	GSM6506117_SP8	SP8	CD40	TRUE	coverage_table+spot_expression_column	1892	304
GSE211956	GSE211956	GSM6506117_SP8	SP8	CD80	TRUE	coverage_table+spot_expression_column	1892	3
GSE211956	GSE211956	GSM6506117_SP8	SP8	CD86	TRUE	coverage_table+spot_expression_column	1892	48
GSE211956	GSE211956	GSM6506117_SP8	SP8	CD274	TRUE	coverage_table+spot_expression_column	1892	29
GSE211956	GSE211956	GSM6506117_SP8	SP8	PDCD1LG2	TRUE	coverage_table+spot_expression_column	1892	24
GSE211956	GSE211956	GSM6506115_SP6	SP6	ITGAX	TRUE	coverage_table+spot_expression_column	1064	231
GSE211956	GSE211956	GSM6506115_SP6	SP6	CD11C	FALSE	coverage_table+spot_expression_column	0	0	CD11C is represented by ITGAX where gene-symbol-level expression was used.
GSE211956	GSE211956	GSM6506115_SP6	SP6	HLA-DRA	TRUE	coverage_table+spot_expression_column	1064	1027
GSE211956	GSE211956	GSM6506115_SP6	SP6	HLA-DRB1	TRUE	coverage_table+spot_expression_column	0	0
GSE211956	GSE211956	GSM6506115_SP6	SP6	HLA-DRB5	TRUE	coverage_table+spot_expression_column	0	0
GSE211956	GSE211956	GSM6506115_SP6	SP6	HLA-DQA1	TRUE	coverage_table+spot_expression_column	0	0
GSE211956	GSE211956	GSM6506115_SP6	SP6	HLA-DQB1	TRUE	coverage_table+spot_expression_column	0	0
GSE211956	GSE211956	GSM6506115_SP6	SP6	HLA-DPA1	TRUE	coverage_table+spot_expression_column	0	0
GSE211956	GSE211956	GSM6506115_SP6	SP6	HLA-DPB1	TRUE	coverage_table+spot_expression_column	0	0
GSE211956	GSE211956	GSM6506115_SP6	SP6	CD74	TRUE	coverage_table+spot_expression_column	1064	1051
GSE211956	GSE211956	GSM6506115_SP6	SP6	B2M	TRUE	coverage_table+spot_expression_column	0	0
GSE211956	GSE211956	GSM6506115_SP6	SP6	CIITA	TRUE	coverage_table+spot_expression_column	0	0
GSE211956	GSE211956	GSM6506115_SP6	SP6	NLRC5	FALSE	coverage_table+spot_expression_column	0	0
GSE211956	GSE211956	GSM6506115_SP6	SP6	LAMP3	TRUE	coverage_table+spot_expression_column	1064	113
GSE211956	GSE211956	GSM6506115_SP6	SP6	CCR7	TRUE	coverage_table+spot_expression_column	1064	33
GSE211956	GSE211956	GSM6506115_SP6	SP6	CD40	TRUE	coverage_table+spot_expression_column	1064	259
GSE211956	GSE211956	GSM6506115_SP6	SP6	CD80	TRUE	coverage_table+spot_expression_column	1064	10
GSE211956	GSE211956	GSM6506115_SP6	SP6	CD86	TRUE	coverage_table+spot_expression_column	1064	139
GSE211956	GSE211956	GSM6506115_SP6	SP6	CD274	TRUE	coverage_table+spot_expression_column	1064	65
GSE211956	GSE211956	GSM6506115_SP6	SP6	PDCD1LG2	TRUE	coverage_table+spot_expression_column	1064	79
GSE211956	GSE211956	GSM6506112_SP3	SP3	ITGAX	TRUE	coverage_table+spot_expression_column	923	64
GSE211956	GSE211956	GSM6506112_SP3	SP3	CD11C	FALSE	coverage_table+spot_expression_column	0	0	CD11C is represented by ITGAX where gene-symbol-level expression was used.
GSE211956	GSE211956	GSM6506112_SP3	SP3	HLA-DRA	TRUE	coverage_table+spot_expression_column	923	827
GSE211956	GSE211956	GSM6506112_SP3	SP3	HLA-DRB1	TRUE	coverage_table+spot_expression_column	0	0
GSE211956	GSE211956	GSM6506112_SP3	SP3	HLA-DRB5	TRUE	coverage_table+spot_expression_column	0	0
GSE211956	GSE211956	GSM6506112_SP3	SP3	HLA-DQA1	TRUE	coverage_table+spot_expression_column	0	0
GSE211956	GSE211956	GSM6506112_SP3	SP3	HLA-DQB1	TRUE	coverage_table+spot_expression_column	0	0
GSE211956	GSE211956	GSM6506112_SP3	SP3	HLA-DPA1	TRUE	coverage_table+spot_expression_column	0	0
GSE211956	GSE211956	GSM6506112_SP3	SP3	HLA-DPB1	TRUE	coverage_table+spot_expression_column	0	0
GSE211956	GSE211956	GSM6506112_SP3	SP3	CD74	TRUE	coverage_table+spot_expression_column	923	912
GSE211956	GSE211956	GSM6506112_SP3	SP3	B2M	TRUE	coverage_table+spot_expression_column	0	0
GSE211956	GSE211956	GSM6506112_SP3	SP3	CIITA	TRUE	coverage_table+spot_expression_column	0	0
GSE211956	GSE211956	GSM6506112_SP3	SP3	NLRC5	FALSE	coverage_table+spot_expression_column	0	0
GSE211956	GSE211956	GSM6506112_SP3	SP3	LAMP3	TRUE	coverage_table+spot_expression_column	923	82
GSE211956	GSE211956	GSM6506112_SP3	SP3	CCR7	TRUE	coverage_table+spot_expression_column	923	23
GSE211956	GSE211956	GSM6506112_SP3	SP3	CD40	TRUE	coverage_table+spot_expression_column	923	281
GSE211956	GSE211956	GSM6506112_SP3	SP3	CD80	TRUE	coverage_table+spot_expression_column	923	4
GSE211956	GSE211956	GSM6506112_SP3	SP3	CD86	TRUE	coverage_table+spot_expression_column	923	52
GSE211956	GSE211956	GSM6506112_SP3	SP3	CD274	TRUE	coverage_table+spot_expression_column	923	43
GSE211956	GSE211956	GSM6506112_SP3	SP3	PDCD1LG2	TRUE	coverage_table+spot_expression_column	923	17
GSE211956	GSE211956	GSM6506110_SP1	SP1	ITGAX	TRUE	coverage_table+spot_expression_column	1751	78
GSE211956	GSE211956	GSM6506110_SP1	SP1	CD11C	FALSE	coverage_table+spot_expression_column	0	0	CD11C is represented by ITGAX where gene-symbol-level expression was used.
GSE211956	GSE211956	GSM6506110_SP1	SP1	HLA-DRA	TRUE	coverage_table+spot_expression_column	1751	1231
GSE211956	GSE211956	GSM6506110_SP1	SP1	HLA-DRB1	TRUE	coverage_table+spot_expression_column	0	0
GSE211956	GSE211956	GSM6506110_SP1	SP1	HLA-DRB5	TRUE	coverage_table+spot_expression_column	0	0
GSE211956	GSE211956	GSM6506110_SP1	SP1	HLA-DQA1	TRUE	coverage_table+spot_expression_column	0	0
GSE211956	GSE211956	GSM6506110_SP1	SP1	HLA-DQB1	TRUE	coverage_table+spot_expression_column	0	0
GSE211956	GSE211956	GSM6506110_SP1	SP1	HLA-DPA1	TRUE	coverage_table+spot_expression_column	0	0
GSE211956	GSE211956	GSM6506110_SP1	SP1	HLA-DPB1	TRUE	coverage_table+spot_expression_column	0	0
GSE211956	GSE211956	GSM6506110_SP1	SP1	CD74	TRUE	coverage_table+spot_expression_column	1751	1615
GSE211956	GSE211956	GSM6506110_SP1	SP1	B2M	TRUE	coverage_table+spot_expression_column	0	0
GSE211956	GSE211956	GSM6506110_SP1	SP1	CIITA	TRUE	coverage_table+spot_expression_column	0	0
GSE211956	GSE211956	GSM6506110_SP1	SP1	NLRC5	FALSE	coverage_table+spot_expression_column	0	0
GSE211956	GSE211956	GSM6506110_SP1	SP1	LAMP3	TRUE	coverage_table+spot_expression_column	1751	214
GSE211956	GSE211956	GSM6506110_SP1	SP1	CCR7	TRUE	coverage_table+spot_expression_column	1751	16
GSE211956	GSE211956	GSM6506110_SP1	SP1	CD40	TRUE	coverage_table+spot_expression_column	1751	160
GSE211956	GSE211956	GSM6506110_SP1	SP1	CD80	TRUE	coverage_table+spot_expression_column	1751	10
GSE211956	GSE211956	GSM6506110_SP1	SP1	CD86	TRUE	coverage_table+spot_expression_column	1751	56
GSE211956	GSE211956	GSM6506110_SP1	SP1	CD274	TRUE	coverage_table+spot_expression_column	1751	38
GSE211956	GSE211956	GSM6506110_SP1	SP1	PDCD1LG2	TRUE	coverage_table+spot_expression_column	1751	15
GSE211956	GSE211956	GSM6506116_SP7	SP7	ITGAX	TRUE	coverage_table+spot_expression_column	2129	129
GSE211956	GSE211956	GSM6506116_SP7	SP7	CD11C	FALSE	coverage_table+spot_expression_column	0	0	CD11C is represented by ITGAX where gene-symbol-level expression was used.
GSE211956	GSE211956	GSM6506116_SP7	SP7	HLA-DRA	TRUE	coverage_table+spot_expression_column	2129	1684
GSE211956	GSE211956	GSM6506116_SP7	SP7	HLA-DRB1	TRUE	coverage_table+spot_expression_column	0	0
GSE211956	GSE211956	GSM6506116_SP7	SP7	HLA-DRB5	TRUE	coverage_table+spot_expression_column	0	0
GSE211956	GSE211956	GSM6506116_SP7	SP7	HLA-DQA1	TRUE	coverage_table+spot_expression_column	0	0
GSE211956	GSE211956	GSM6506116_SP7	SP7	HLA-DQB1	TRUE	coverage_table+spot_expression_column	0	0
GSE211956	GSE211956	GSM6506116_SP7	SP7	HLA-DPA1	TRUE	coverage_table+spot_expression_column	0	0
GSE211956	GSE211956	GSM6506116_SP7	SP7	HLA-DPB1	TRUE	coverage_table+spot_expression_column	0	0
GSE211956	GSE211956	GSM6506116_SP7	SP7	CD74	TRUE	coverage_table+spot_expression_column	2129	2020
GSE211956	GSE211956	GSM6506116_SP7	SP7	B2M	TRUE	coverage_table+spot_expression_column	0	0
GSE211956	GSE211956	GSM6506116_SP7	SP7	CIITA	TRUE	coverage_table+spot_expression_column	0	0
GSE211956	GSE211956	GSM6506116_SP7	SP7	NLRC5	FALSE	coverage_table+spot_expression_column	0	0
GSE211956	GSE211956	GSM6506116_SP7	SP7	LAMP3	TRUE	coverage_table+spot_expression_column	2129	14
GSE211956	GSE211956	GSM6506116_SP7	SP7	CCR7	TRUE	coverage_table+spot_expression_column	2129	3
GSE211956	GSE211956	GSM6506116_SP7	SP7	CD40	TRUE	coverage_table+spot_expression_column	2129	449
GSE211956	GSE211956	GSM6506116_SP7	SP7	CD80	TRUE	coverage_table+spot_expression_column	2129	1
GSE211956	GSE211956	GSM6506116_SP7	SP7	CD86	TRUE	coverage_table+spot_expression_column	2129	56
GSE211956	GSE211956	GSM6506116_SP7	SP7	CD274	TRUE	coverage_table+spot_expression_column	2129	15
GSE211956	GSE211956	GSM6506116_SP7	SP7	PDCD1LG2	TRUE	coverage_table+spot_expression_column	2129	8
GSE224335	GSE224335	GSM7019835_OCCR2v	OCCR2v	ITGAX	TRUE	coverage_table+spot_expression_column	1514	30
GSE224335	GSE224335	GSM7019835_OCCR2v	OCCR2v	CD11C	FALSE	coverage_table+spot_expression_column	0	0	CD11C is represented by ITGAX where gene-symbol-level expression was used.
GSE224335	GSE224335	GSM7019835_OCCR2v	OCCR2v	HLA-DRA	TRUE	coverage_table+spot_expression_column	1514	996
GSE224335	GSE224335	GSM7019835_OCCR2v	OCCR2v	HLA-DRB1	TRUE	coverage_table+spot_expression_column	0	0
GSE224335	GSE224335	GSM7019835_OCCR2v	OCCR2v	HLA-DRB5	TRUE	coverage_table+spot_expression_column	0	0
GSE224335	GSE224335	GSM7019835_OCCR2v	OCCR2v	HLA-DQA1	TRUE	coverage_table+spot_expression_column	0	0
GSE224335	GSE224335	GSM7019835_OCCR2v	OCCR2v	HLA-DQB1	TRUE	coverage_table+spot_expression_column	0	0
GSE224335	GSE224335	GSM7019835_OCCR2v	OCCR2v	HLA-DPA1	TRUE	coverage_table+spot_expression_column	0	0
GSE224335	GSE224335	GSM7019835_OCCR2v	OCCR2v	HLA-DPB1	TRUE	coverage_table+spot_expression_column	0	0
GSE224335	GSE224335	GSM7019835_OCCR2v	OCCR2v	CD74	TRUE	coverage_table+spot_expression_column	1514	1398
GSE224335	GSE224335	GSM7019835_OCCR2v	OCCR2v	B2M	TRUE	coverage_table+spot_expression_column	0	0
GSE224335	GSE224335	GSM7019835_OCCR2v	OCCR2v	CIITA	TRUE	coverage_table+spot_expression_column	0	0
GSE224335	GSE224335	GSM7019835_OCCR2v	OCCR2v	NLRC5	FALSE	coverage_table+spot_expression_column	0	0
GSE224335	GSE224335	GSM7019835_OCCR2v	OCCR2v	LAMP3	TRUE	coverage_table+spot_expression_column	1514	17
GSE224335	GSE224335	GSM7019835_OCCR2v	OCCR2v	CCR7	TRUE	coverage_table+spot_expression_column	1514	10
GSE224335	GSE224335	GSM7019835_OCCR2v	OCCR2v	CD40	TRUE	coverage_table+spot_expression_column	1514	81
GSE224335	GSE224335	GSM7019835_OCCR2v	OCCR2v	CD80	TRUE	coverage_table+spot_expression_column	1514	0
GSE224335	GSE224335	GSM7019835_OCCR2v	OCCR2v	CD86	TRUE	coverage_table+spot_expression_column	1514	46
GSE224335	GSE224335	GSM7019835_OCCR2v	OCCR2v	CD274	TRUE	coverage_table+spot_expression_column	1514	13
GSE224335	GSE224335	GSM7019835_OCCR2v	OCCR2v	PDCD1LG2	TRUE	coverage_table+spot_expression_column	1514	6
GSE224335	GSE224335	GSM7019836_OCCS3v	OCCS3v	ITGAX	TRUE	coverage_table+spot_expression_column	898	45
GSE224335	GSE224335	GSM7019836_OCCS3v	OCCS3v	CD11C	FALSE	coverage_table+spot_expression_column	0	0	CD11C is represented by ITGAX where gene-symbol-level expression was used.
GSE224335	GSE224335	GSM7019836_OCCS3v	OCCS3v	HLA-DRA	TRUE	coverage_table+spot_expression_column	898	552
GSE224335	GSE224335	GSM7019836_OCCS3v	OCCS3v	HLA-DRB1	TRUE	coverage_table+spot_expression_column	0	0
GSE224335	GSE224335	GSM7019836_OCCS3v	OCCS3v	HLA-DRB5	TRUE	coverage_table+spot_expression_column	0	0
GSE224335	GSE224335	GSM7019836_OCCS3v	OCCS3v	HLA-DQA1	TRUE	coverage_table+spot_expression_column	0	0
GSE224335	GSE224335	GSM7019836_OCCS3v	OCCS3v	HLA-DQB1	TRUE	coverage_table+spot_expression_column	0	0
GSE224335	GSE224335	GSM7019836_OCCS3v	OCCS3v	HLA-DPA1	TRUE	coverage_table+spot_expression_column	0	0
GSE224335	GSE224335	GSM7019836_OCCS3v	OCCS3v	HLA-DPB1	TRUE	coverage_table+spot_expression_column	0	0
GSE224335	GSE224335	GSM7019836_OCCS3v	OCCS3v	CD74	TRUE	coverage_table+spot_expression_column	898	845
GSE224335	GSE224335	GSM7019836_OCCS3v	OCCS3v	B2M	TRUE	coverage_table+spot_expression_column	0	0
GSE224335	GSE224335	GSM7019836_OCCS3v	OCCS3v	CIITA	TRUE	coverage_table+spot_expression_column	0	0
GSE224335	GSE224335	GSM7019836_OCCS3v	OCCS3v	NLRC5	FALSE	coverage_table+spot_expression_column	0	0
GSE224335	GSE224335	GSM7019836_OCCS3v	OCCS3v	LAMP3	TRUE	coverage_table+spot_expression_column	898	0
GSE224335	GSE224335	GSM7019836_OCCS3v	OCCS3v	CCR7	TRUE	coverage_table+spot_expression_column	898	8
GSE224335	GSE224335	GSM7019836_OCCS3v	OCCS3v	CD40	TRUE	coverage_table+spot_expression_column	898	67
GSE224335	GSE224335	GSM7019836_OCCS3v	OCCS3v	CD80	TRUE	coverage_table+spot_expression_column	898	2
GSE224335	GSE224335	GSM7019836_OCCS3v	OCCS3v	CD86	TRUE	coverage_table+spot_expression_column	898	26
GSE224335	GSE224335	GSM7019836_OCCS3v	OCCS3v	CD274	TRUE	coverage_table+spot_expression_column	898	11
GSE224335	GSE224335	GSM7019836_OCCS3v	OCCS3v	PDCD1LG2	TRUE	coverage_table+spot_expression_column	898	2
GSE274657	GSE274657	GSM8454235_Patient_8	Patient_8	ITGAX	TRUE	coverage_table+spot_expression_column	3254	1731
GSE274657	GSE274657	GSM8454235_Patient_8	Patient_8	CD11C	FALSE	coverage_table+spot_expression_column	0	0	CD11C is represented by ITGAX where gene-symbol-level expression was used.
GSE274657	GSE274657	GSM8454235_Patient_8	Patient_8	HLA-DRA	FALSE	coverage_table+spot_expression_column	0	0
GSE274657	GSE274657	GSM8454235_Patient_8	Patient_8	HLA-DRB1	FALSE	coverage_table+spot_expression_column	0	0
GSE274657	GSE274657	GSM8454235_Patient_8	Patient_8	HLA-DRB5	FALSE	coverage_table+spot_expression_column	0	0
GSE274657	GSE274657	GSM8454235_Patient_8	Patient_8	HLA-DQA1	FALSE	coverage_table+spot_expression_column	0	0
GSE274657	GSE274657	GSM8454235_Patient_8	Patient_8	HLA-DQB1	FALSE	coverage_table+spot_expression_column	0	0
GSE274657	GSE274657	GSM8454235_Patient_8	Patient_8	HLA-DPA1	FALSE	coverage_table+spot_expression_column	0	0
GSE274657	GSE274657	GSM8454235_Patient_8	Patient_8	HLA-DPB1	FALSE	coverage_table+spot_expression_column	0	0
GSE274657	GSE274657	GSM8454235_Patient_8	Patient_8	CD74	TRUE	coverage_table+spot_expression_column	3254	3224
GSE274657	GSE274657	GSM8454235_Patient_8	Patient_8	B2M	TRUE	coverage_table+spot_expression_column	0	0
GSE274657	GSE274657	GSM8454235_Patient_8	Patient_8	CIITA	TRUE	coverage_table+spot_expression_column	0	0
GSE274657	GSE274657	GSM8454235_Patient_8	Patient_8	NLRC5	FALSE	coverage_table+spot_expression_column	0	0
GSE274657	GSE274657	GSM8454235_Patient_8	Patient_8	LAMP3	TRUE	coverage_table+spot_expression_column	3254	548
GSE274657	GSE274657	GSM8454235_Patient_8	Patient_8	CCR7	TRUE	coverage_table+spot_expression_column	3254	261
GSE274657	GSE274657	GSM8454235_Patient_8	Patient_8	CD40	TRUE	coverage_table+spot_expression_column	3254	1547
GSE274657	GSE274657	GSM8454235_Patient_8	Patient_8	CD80	TRUE	coverage_table+spot_expression_column	3254	370
GSE274657	GSE274657	GSM8454235_Patient_8	Patient_8	CD86	TRUE	coverage_table+spot_expression_column	3254	953
GSE274657	GSE274657	GSM8454235_Patient_8	Patient_8	CD274	TRUE	coverage_table+spot_expression_column	3254	469
GSE274657	GSE274657	GSM8454235_Patient_8	Patient_8	PDCD1LG2	TRUE	coverage_table+spot_expression_column	3254	437
GSE274657	GSE274657	GSM8454236_Patient_16	Patient_16	ITGAX	TRUE	coverage_table+spot_expression_column	3649	101
GSE274657	GSE274657	GSM8454236_Patient_16	Patient_16	CD11C	FALSE	coverage_table+spot_expression_column	0	0	CD11C is represented by ITGAX where gene-symbol-level expression was used.
GSE274657	GSE274657	GSM8454236_Patient_16	Patient_16	HLA-DRA	FALSE	coverage_table+spot_expression_column	0	0
GSE274657	GSE274657	GSM8454236_Patient_16	Patient_16	HLA-DRB1	FALSE	coverage_table+spot_expression_column	0	0
GSE274657	GSE274657	GSM8454236_Patient_16	Patient_16	HLA-DRB5	FALSE	coverage_table+spot_expression_column	0	0
GSE274657	GSE274657	GSM8454236_Patient_16	Patient_16	HLA-DQA1	FALSE	coverage_table+spot_expression_column	0	0
GSE274657	GSE274657	GSM8454236_Patient_16	Patient_16	HLA-DQB1	FALSE	coverage_table+spot_expression_column	0	0
GSE274657	GSE274657	GSM8454236_Patient_16	Patient_16	HLA-DPA1	FALSE	coverage_table+spot_expression_column	0	0
GSE274657	GSE274657	GSM8454236_Patient_16	Patient_16	HLA-DPB1	FALSE	coverage_table+spot_expression_column	0	0
GSE274657	GSE274657	GSM8454236_Patient_16	Patient_16	CD74	TRUE	coverage_table+spot_expression_column	3649	2296
GSE274657	GSE274657	GSM8454236_Patient_16	Patient_16	B2M	TRUE	coverage_table+spot_expression_column	0	0
GSE274657	GSE274657	GSM8454236_Patient_16	Patient_16	CIITA	TRUE	coverage_table+spot_expression_column	0	0
GSE274657	GSE274657	GSM8454236_Patient_16	Patient_16	NLRC5	FALSE	coverage_table+spot_expression_column	0	0
GSE274657	GSE274657	GSM8454236_Patient_16	Patient_16	LAMP3	TRUE	coverage_table+spot_expression_column	3649	109
GSE274657	GSE274657	GSM8454236_Patient_16	Patient_16	CCR7	TRUE	coverage_table+spot_expression_column	3649	10
GSE274657	GSE274657	GSM8454236_Patient_16	Patient_16	CD40	TRUE	coverage_table+spot_expression_column	3649	68
GSE274657	GSE274657	GSM8454236_Patient_16	Patient_16	CD80	TRUE	coverage_table+spot_expression_column	3649	17
GSE274657	GSE274657	GSM8454236_Patient_16	Patient_16	CD86	TRUE	coverage_table+spot_expression_column	3649	30
GSE274657	GSE274657	GSM8454236_Patient_16	Patient_16	CD274	TRUE	coverage_table+spot_expression_column	3649	29
GSE274657	GSE274657	GSM8454236_Patient_16	Patient_16	PDCD1LG2	TRUE	coverage_table+spot_expression_column	3649	9
GSE274657	GSE274657	GSM8454237_Patient_17	Patient_17	ITGAX	TRUE	coverage_table+spot_expression_column	3904	294
GSE274657	GSE274657	GSM8454237_Patient_17	Patient_17	CD11C	FALSE	coverage_table+spot_expression_column	0	0	CD11C is represented by ITGAX where gene-symbol-level expression was used.
GSE274657	GSE274657	GSM8454237_Patient_17	Patient_17	HLA-DRA	FALSE	coverage_table+spot_expression_column	0	0
GSE274657	GSE274657	GSM8454237_Patient_17	Patient_17	HLA-DRB1	FALSE	coverage_table+spot_expression_column	0	0
GSE274657	GSE274657	GSM8454237_Patient_17	Patient_17	HLA-DRB5	FALSE	coverage_table+spot_expression_column	0	0
GSE274657	GSE274657	GSM8454237_Patient_17	Patient_17	HLA-DQA1	FALSE	coverage_table+spot_expression_column	0	0
GSE274657	GSE274657	GSM8454237_Patient_17	Patient_17	HLA-DQB1	FALSE	coverage_table+spot_expression_column	0	0
GSE274657	GSE274657	GSM8454237_Patient_17	Patient_17	HLA-DPA1	FALSE	coverage_table+spot_expression_column	0	0
GSE274657	GSE274657	GSM8454237_Patient_17	Patient_17	HLA-DPB1	FALSE	coverage_table+spot_expression_column	0	0
GSE274657	GSE274657	GSM8454237_Patient_17	Patient_17	CD74	TRUE	coverage_table+spot_expression_column	3904	3833
GSE274657	GSE274657	GSM8454237_Patient_17	Patient_17	B2M	TRUE	coverage_table+spot_expression_column	0	0
GSE274657	GSE274657	GSM8454237_Patient_17	Patient_17	CIITA	TRUE	coverage_table+spot_expression_column	0	0
GSE274657	GSE274657	GSM8454237_Patient_17	Patient_17	NLRC5	FALSE	coverage_table+spot_expression_column	0	0
GSE274657	GSE274657	GSM8454237_Patient_17	Patient_17	LAMP3	TRUE	coverage_table+spot_expression_column	3904	301
GSE274657	GSE274657	GSM8454237_Patient_17	Patient_17	CCR7	TRUE	coverage_table+spot_expression_column	3904	14
GSE274657	GSE274657	GSM8454237_Patient_17	Patient_17	CD40	TRUE	coverage_table+spot_expression_column	3904	427
GSE274657	GSE274657	GSM8454237_Patient_17	Patient_17	CD80	TRUE	coverage_table+spot_expression_column	3904	63
GSE274657	GSE274657	GSM8454237_Patient_17	Patient_17	CD86	TRUE	coverage_table+spot_expression_column	3904	160
GSE274657	GSE274657	GSM8454237_Patient_17	Patient_17	CD274	TRUE	coverage_table+spot_expression_column	3904	80
GSE274657	GSE274657	GSM8454237_Patient_17	Patient_17	PDCD1LG2	TRUE	coverage_table+spot_expression_column	3904	49
GSE274657	GSE274657	GSM8454234_Patient_2	Patient_2	ITGAX	TRUE	coverage_table+spot_expression_column	1193	1036
GSE274657	GSE274657	GSM8454234_Patient_2	Patient_2	CD11C	FALSE	coverage_table+spot_expression_column	0	0	CD11C is represented by ITGAX where gene-symbol-level expression was used.
GSE274657	GSE274657	GSM8454234_Patient_2	Patient_2	HLA-DRA	FALSE	coverage_table+spot_expression_column	0	0
GSE274657	GSE274657	GSM8454234_Patient_2	Patient_2	HLA-DRB1	FALSE	coverage_table+spot_expression_column	0	0
GSE274657	GSE274657	GSM8454234_Patient_2	Patient_2	HLA-DRB5	FALSE	coverage_table+spot_expression_column	0	0
GSE274657	GSE274657	GSM8454234_Patient_2	Patient_2	HLA-DQA1	FALSE	coverage_table+spot_expression_column	0	0
GSE274657	GSE274657	GSM8454234_Patient_2	Patient_2	HLA-DQB1	FALSE	coverage_table+spot_expression_column	0	0
GSE274657	GSE274657	GSM8454234_Patient_2	Patient_2	HLA-DPA1	FALSE	coverage_table+spot_expression_column	0	0
GSE274657	GSE274657	GSM8454234_Patient_2	Patient_2	HLA-DPB1	FALSE	coverage_table+spot_expression_column	0	0
GSE274657	GSE274657	GSM8454234_Patient_2	Patient_2	CD74	TRUE	coverage_table+spot_expression_column	1193	1193
GSE274657	GSE274657	GSM8454234_Patient_2	Patient_2	B2M	TRUE	coverage_table+spot_expression_column	0	0
GSE274657	GSE274657	GSM8454234_Patient_2	Patient_2	CIITA	TRUE	coverage_table+spot_expression_column	0	0
GSE274657	GSE274657	GSM8454234_Patient_2	Patient_2	NLRC5	FALSE	coverage_table+spot_expression_column	0	0
GSE274657	GSE274657	GSM8454234_Patient_2	Patient_2	LAMP3	TRUE	coverage_table+spot_expression_column	1193	673
GSE274657	GSE274657	GSM8454234_Patient_2	Patient_2	CCR7	TRUE	coverage_table+spot_expression_column	1193	113
GSE274657	GSE274657	GSM8454234_Patient_2	Patient_2	CD40	TRUE	coverage_table+spot_expression_column	1193	1169
GSE274657	GSE274657	GSM8454234_Patient_2	Patient_2	CD80	TRUE	coverage_table+spot_expression_column	1193	372
GSE274657	GSE274657	GSM8454234_Patient_2	Patient_2	CD86	TRUE	coverage_table+spot_expression_column	1193	769
GSE274657	GSE274657	GSM8454234_Patient_2	Patient_2	CD274	TRUE	coverage_table+spot_expression_column	1193	492
GSE274657	GSE274657	GSM8454234_Patient_2	Patient_2	PDCD1LG2	TRUE	coverage_table+spot_expression_column	1193	352
GSE288483	GSE288483	GSM8768686_Pt2-4	Pt2-4	ITGAX	TRUE	coverage_table+spot_expression_column	2610	877
GSE288483	GSE288483	GSM8768686_Pt2-4	Pt2-4	CD11C	FALSE	coverage_table+spot_expression_column	0	0	CD11C is represented by ITGAX where gene-symbol-level expression was used.
GSE288483	GSE288483	GSM8768686_Pt2-4	Pt2-4	HLA-DRA	TRUE	coverage_table+spot_expression_column	2610	2551
GSE288483	GSE288483	GSM8768686_Pt2-4	Pt2-4	HLA-DRB1	TRUE	coverage_table+spot_expression_column	0	0
GSE288483	GSE288483	GSM8768686_Pt2-4	Pt2-4	HLA-DRB5	TRUE	coverage_table+spot_expression_column	0	0
GSE288483	GSE288483	GSM8768686_Pt2-4	Pt2-4	HLA-DQA1	TRUE	coverage_table+spot_expression_column	0	0
GSE288483	GSE288483	GSM8768686_Pt2-4	Pt2-4	HLA-DQB1	TRUE	coverage_table+spot_expression_column	0	0
GSE288483	GSE288483	GSM8768686_Pt2-4	Pt2-4	HLA-DPA1	TRUE	coverage_table+spot_expression_column	0	0
GSE288483	GSE288483	GSM8768686_Pt2-4	Pt2-4	HLA-DPB1	TRUE	coverage_table+spot_expression_column	0	0
GSE288483	GSE288483	GSM8768686_Pt2-4	Pt2-4	CD74	TRUE	coverage_table+spot_expression_column	2610	2603
GSE288483	GSE288483	GSM8768686_Pt2-4	Pt2-4	B2M	TRUE	coverage_table+spot_expression_column	0	0
GSE288483	GSE288483	GSM8768686_Pt2-4	Pt2-4	CIITA	TRUE	coverage_table+spot_expression_column	0	0
GSE288483	GSE288483	GSM8768686_Pt2-4	Pt2-4	NLRC5	FALSE	coverage_table+spot_expression_column	0	0
GSE288483	GSE288483	GSM8768686_Pt2-4	Pt2-4	LAMP3	TRUE	coverage_table+spot_expression_column	2610	273
GSE288483	GSE288483	GSM8768686_Pt2-4	Pt2-4	CCR7	TRUE	coverage_table+spot_expression_column	2610	46
GSE288483	GSE288483	GSM8768686_Pt2-4	Pt2-4	CD40	TRUE	coverage_table+spot_expression_column	2610	1044
GSE288483	GSE288483	GSM8768686_Pt2-4	Pt2-4	CD80	TRUE	coverage_table+spot_expression_column	2610	53
GSE288483	GSE288483	GSM8768686_Pt2-4	Pt2-4	CD86	TRUE	coverage_table+spot_expression_column	2610	304
GSE288483	GSE288483	GSM8768686_Pt2-4	Pt2-4	CD274	TRUE	coverage_table+spot_expression_column	2610	132
GSE288483	GSE288483	GSM8768686_Pt2-4	Pt2-4	PDCD1LG2	TRUE	coverage_table+spot_expression_column	2610	114
GSE288483	GSE288483	GSM8768685_Pt2-3	Pt2-3	ITGAX	TRUE	coverage_table+spot_expression_column	1635	1540
GSE288483	GSE288483	GSM8768685_Pt2-3	Pt2-3	CD11C	FALSE	coverage_table+spot_expression_column	0	0	CD11C is represented by ITGAX where gene-symbol-level expression was used.
GSE288483	GSE288483	GSM8768685_Pt2-3	Pt2-3	HLA-DRA	TRUE	coverage_table+spot_expression_column	1635	1631
GSE288483	GSE288483	GSM8768685_Pt2-3	Pt2-3	HLA-DRB1	TRUE	coverage_table+spot_expression_column	0	0
GSE288483	GSE288483	GSM8768685_Pt2-3	Pt2-3	HLA-DRB5	TRUE	coverage_table+spot_expression_column	0	0
GSE288483	GSE288483	GSM8768685_Pt2-3	Pt2-3	HLA-DQA1	TRUE	coverage_table+spot_expression_column	0	0
GSE288483	GSE288483	GSM8768685_Pt2-3	Pt2-3	HLA-DQB1	TRUE	coverage_table+spot_expression_column	0	0
GSE288483	GSE288483	GSM8768685_Pt2-3	Pt2-3	HLA-DPA1	TRUE	coverage_table+spot_expression_column	0	0
GSE288483	GSE288483	GSM8768685_Pt2-3	Pt2-3	HLA-DPB1	TRUE	coverage_table+spot_expression_column	0	0
GSE288483	GSE288483	GSM8768685_Pt2-3	Pt2-3	CD74	TRUE	coverage_table+spot_expression_column	1635	1635
GSE288483	GSE288483	GSM8768685_Pt2-3	Pt2-3	B2M	TRUE	coverage_table+spot_expression_column	0	0
GSE288483	GSE288483	GSM8768685_Pt2-3	Pt2-3	CIITA	TRUE	coverage_table+spot_expression_column	0	0
GSE288483	GSE288483	GSM8768685_Pt2-3	Pt2-3	NLRC5	FALSE	coverage_table+spot_expression_column	0	0
GSE288483	GSE288483	GSM8768685_Pt2-3	Pt2-3	LAMP3	TRUE	coverage_table+spot_expression_column	1635	1460
GSE288483	GSE288483	GSM8768685_Pt2-3	Pt2-3	CCR7	TRUE	coverage_table+spot_expression_column	1635	249
GSE288483	GSE288483	GSM8768685_Pt2-3	Pt2-3	CD40	TRUE	coverage_table+spot_expression_column	1635	1587
GSE288483	GSE288483	GSM8768685_Pt2-3	Pt2-3	CD80	TRUE	coverage_table+spot_expression_column	1635	297
GSE288483	GSE288483	GSM8768685_Pt2-3	Pt2-3	CD86	TRUE	coverage_table+spot_expression_column	1635	1064
GSE288483	GSE288483	GSM8768685_Pt2-3	Pt2-3	CD274	TRUE	coverage_table+spot_expression_column	1635	1381
GSE288483	GSE288483	GSM8768685_Pt2-3	Pt2-3	PDCD1LG2	TRUE	coverage_table+spot_expression_column	1635	1106
GSE288483	GSE288483	GSM8768680_Pt1-2	Pt1-2	ITGAX	TRUE	coverage_table+spot_expression_column	899	661
GSE288483	GSE288483	GSM8768680_Pt1-2	Pt1-2	CD11C	FALSE	coverage_table+spot_expression_column	0	0	CD11C is represented by ITGAX where gene-symbol-level expression was used.
GSE288483	GSE288483	GSM8768680_Pt1-2	Pt1-2	HLA-DRA	TRUE	coverage_table+spot_expression_column	899	883
GSE288483	GSE288483	GSM8768680_Pt1-2	Pt1-2	HLA-DRB1	TRUE	coverage_table+spot_expression_column	0	0
GSE288483	GSE288483	GSM8768680_Pt1-2	Pt1-2	HLA-DRB5	TRUE	coverage_table+spot_expression_column	0	0
GSE288483	GSE288483	GSM8768680_Pt1-2	Pt1-2	HLA-DQA1	TRUE	coverage_table+spot_expression_column	0	0
GSE288483	GSE288483	GSM8768680_Pt1-2	Pt1-2	HLA-DQB1	TRUE	coverage_table+spot_expression_column	0	0
GSE288483	GSE288483	GSM8768680_Pt1-2	Pt1-2	HLA-DPA1	TRUE	coverage_table+spot_expression_column	0	0
GSE288483	GSE288483	GSM8768680_Pt1-2	Pt1-2	HLA-DPB1	TRUE	coverage_table+spot_expression_column	0	0
GSE288483	GSE288483	GSM8768680_Pt1-2	Pt1-2	CD74	TRUE	coverage_table+spot_expression_column	899	896
GSE288483	GSE288483	GSM8768680_Pt1-2	Pt1-2	B2M	TRUE	coverage_table+spot_expression_column	0	0
GSE288483	GSE288483	GSM8768680_Pt1-2	Pt1-2	CIITA	TRUE	coverage_table+spot_expression_column	0	0
GSE288483	GSE288483	GSM8768680_Pt1-2	Pt1-2	NLRC5	FALSE	coverage_table+spot_expression_column	0	0
GSE288483	GSE288483	GSM8768680_Pt1-2	Pt1-2	LAMP3	TRUE	coverage_table+spot_expression_column	899	747
GSE288483	GSE288483	GSM8768680_Pt1-2	Pt1-2	CCR7	TRUE	coverage_table+spot_expression_column	899	50
GSE288483	GSE288483	GSM8768680_Pt1-2	Pt1-2	CD40	TRUE	coverage_table+spot_expression_column	899	777
GSE288483	GSE288483	GSM8768680_Pt1-2	Pt1-2	CD80	TRUE	coverage_table+spot_expression_column	899	196
GSE288483	GSE288483	GSM8768680_Pt1-2	Pt1-2	CD86	TRUE	coverage_table+spot_expression_column	899	470
GSE288483	GSE288483	GSM8768680_Pt1-2	Pt1-2	CD274	TRUE	coverage_table+spot_expression_column	899	235
GSE288483	GSE288483	GSM8768680_Pt1-2	Pt1-2	PDCD1LG2	TRUE	coverage_table+spot_expression_column	899	237
GSE288483	GSE288483	GSM8768684_Pt2-2	Pt2-2	ITGAX	TRUE	coverage_table+spot_expression_column	1586	331
GSE288483	GSE288483	GSM8768684_Pt2-2	Pt2-2	CD11C	FALSE	coverage_table+spot_expression_column	0	0	CD11C is represented by ITGAX where gene-symbol-level expression was used.
GSE288483	GSE288483	GSM8768684_Pt2-2	Pt2-2	HLA-DRA	TRUE	coverage_table+spot_expression_column	1586	1584
GSE288483	GSE288483	GSM8768684_Pt2-2	Pt2-2	HLA-DRB1	TRUE	coverage_table+spot_expression_column	0	0
GSE288483	GSE288483	GSM8768684_Pt2-2	Pt2-2	HLA-DRB5	TRUE	coverage_table+spot_expression_column	0	0
GSE288483	GSE288483	GSM8768684_Pt2-2	Pt2-2	HLA-DQA1	TRUE	coverage_table+spot_expression_column	0	0
GSE288483	GSE288483	GSM8768684_Pt2-2	Pt2-2	HLA-DQB1	TRUE	coverage_table+spot_expression_column	0	0
GSE288483	GSE288483	GSM8768684_Pt2-2	Pt2-2	HLA-DPA1	TRUE	coverage_table+spot_expression_column	0	0
GSE288483	GSE288483	GSM8768684_Pt2-2	Pt2-2	HLA-DPB1	TRUE	coverage_table+spot_expression_column	0	0
GSE288483	GSE288483	GSM8768684_Pt2-2	Pt2-2	CD74	TRUE	coverage_table+spot_expression_column	1586	1586
GSE288483	GSE288483	GSM8768684_Pt2-2	Pt2-2	B2M	TRUE	coverage_table+spot_expression_column	0	0
GSE288483	GSE288483	GSM8768684_Pt2-2	Pt2-2	CIITA	TRUE	coverage_table+spot_expression_column	0	0
GSE288483	GSE288483	GSM8768684_Pt2-2	Pt2-2	NLRC5	FALSE	coverage_table+spot_expression_column	0	0
GSE288483	GSE288483	GSM8768684_Pt2-2	Pt2-2	LAMP3	TRUE	coverage_table+spot_expression_column	1586	810
GSE288483	GSE288483	GSM8768684_Pt2-2	Pt2-2	CCR7	TRUE	coverage_table+spot_expression_column	1586	56
GSE288483	GSE288483	GSM8768684_Pt2-2	Pt2-2	CD40	TRUE	coverage_table+spot_expression_column	1586	1515
GSE288483	GSE288483	GSM8768684_Pt2-2	Pt2-2	CD80	TRUE	coverage_table+spot_expression_column	1586	18
GSE288483	GSE288483	GSM8768684_Pt2-2	Pt2-2	CD86	TRUE	coverage_table+spot_expression_column	1586	198
GSE288483	GSE288483	GSM8768684_Pt2-2	Pt2-2	CD274	TRUE	coverage_table+spot_expression_column	1586	164
GSE288483	GSE288483	GSM8768684_Pt2-2	Pt2-2	PDCD1LG2	TRUE	coverage_table+spot_expression_column	1586	117
GSE288483	GSE288483	GSM8768681_Pt1-3	Pt1-3	ITGAX	TRUE	coverage_table+spot_expression_column	1579	1356
GSE288483	GSE288483	GSM8768681_Pt1-3	Pt1-3	CD11C	FALSE	coverage_table+spot_expression_column	0	0	CD11C is represented by ITGAX where gene-symbol-level expression was used.
GSE288483	GSE288483	GSM8768681_Pt1-3	Pt1-3	HLA-DRA	TRUE	coverage_table+spot_expression_column	1579	1578
GSE288483	GSE288483	GSM8768681_Pt1-3	Pt1-3	HLA-DRB1	TRUE	coverage_table+spot_expression_column	0	0
GSE288483	GSE288483	GSM8768681_Pt1-3	Pt1-3	HLA-DRB5	TRUE	coverage_table+spot_expression_column	0	0
GSE288483	GSE288483	GSM8768681_Pt1-3	Pt1-3	HLA-DQA1	TRUE	coverage_table+spot_expression_column	0	0
GSE288483	GSE288483	GSM8768681_Pt1-3	Pt1-3	HLA-DQB1	TRUE	coverage_table+spot_expression_column	0	0
GSE288483	GSE288483	GSM8768681_Pt1-3	Pt1-3	HLA-DPA1	TRUE	coverage_table+spot_expression_column	0	0
GSE288483	GSE288483	GSM8768681_Pt1-3	Pt1-3	HLA-DPB1	TRUE	coverage_table+spot_expression_column	0	0
GSE288483	GSE288483	GSM8768681_Pt1-3	Pt1-3	CD74	TRUE	coverage_table+spot_expression_column	1579	1579
GSE288483	GSE288483	GSM8768681_Pt1-3	Pt1-3	B2M	TRUE	coverage_table+spot_expression_column	0	0
GSE288483	GSE288483	GSM8768681_Pt1-3	Pt1-3	CIITA	TRUE	coverage_table+spot_expression_column	0	0
GSE288483	GSE288483	GSM8768681_Pt1-3	Pt1-3	NLRC5	FALSE	coverage_table+spot_expression_column	0	0
GSE288483	GSE288483	GSM8768681_Pt1-3	Pt1-3	LAMP3	TRUE	coverage_table+spot_expression_column	1579	171
GSE288483	GSE288483	GSM8768681_Pt1-3	Pt1-3	CCR7	TRUE	coverage_table+spot_expression_column	1579	116
GSE288483	GSE288483	GSM8768681_Pt1-3	Pt1-3	CD40	TRUE	coverage_table+spot_expression_column	1579	1227
GSE288483	GSE288483	GSM8768681_Pt1-3	Pt1-3	CD80	TRUE	coverage_table+spot_expression_column	1579	93
GSE288483	GSE288483	GSM8768681_Pt1-3	Pt1-3	CD86	TRUE	coverage_table+spot_expression_column	1579	761
GSE288483	GSE288483	GSM8768681_Pt1-3	Pt1-3	CD274	TRUE	coverage_table+spot_expression_column	1579	167
GSE288483	GSE288483	GSM8768681_Pt1-3	Pt1-3	PDCD1LG2	TRUE	coverage_table+spot_expression_column	1579	132
GSE288483	GSE288483	GSM8768679_Pt1-1	Pt1-1	ITGAX	TRUE	coverage_table+spot_expression_column	1179	571
GSE288483	GSE288483	GSM8768679_Pt1-1	Pt1-1	CD11C	FALSE	coverage_table+spot_expression_column	0	0	CD11C is represented by ITGAX where gene-symbol-level expression was used.
GSE288483	GSE288483	GSM8768679_Pt1-1	Pt1-1	HLA-DRA	TRUE	coverage_table+spot_expression_column	1179	1167
GSE288483	GSE288483	GSM8768679_Pt1-1	Pt1-1	HLA-DRB1	TRUE	coverage_table+spot_expression_column	0	0
GSE288483	GSE288483	GSM8768679_Pt1-1	Pt1-1	HLA-DRB5	TRUE	coverage_table+spot_expression_column	0	0
GSE288483	GSE288483	GSM8768679_Pt1-1	Pt1-1	HLA-DQA1	TRUE	coverage_table+spot_expression_column	0	0
GSE288483	GSE288483	GSM8768679_Pt1-1	Pt1-1	HLA-DQB1	TRUE	coverage_table+spot_expression_column	0	0
GSE288483	GSE288483	GSM8768679_Pt1-1	Pt1-1	HLA-DPA1	TRUE	coverage_table+spot_expression_column	0	0
GSE288483	GSE288483	GSM8768679_Pt1-1	Pt1-1	HLA-DPB1	TRUE	coverage_table+spot_expression_column	0	0
GSE288483	GSE288483	GSM8768679_Pt1-1	Pt1-1	CD74	TRUE	coverage_table+spot_expression_column	1179	1178
GSE288483	GSE288483	GSM8768679_Pt1-1	Pt1-1	B2M	TRUE	coverage_table+spot_expression_column	0	0
GSE288483	GSE288483	GSM8768679_Pt1-1	Pt1-1	CIITA	TRUE	coverage_table+spot_expression_column	0	0
GSE288483	GSE288483	GSM8768679_Pt1-1	Pt1-1	NLRC5	FALSE	coverage_table+spot_expression_column	0	0
GSE288483	GSE288483	GSM8768679_Pt1-1	Pt1-1	LAMP3	TRUE	coverage_table+spot_expression_column	1179	402
GSE288483	GSE288483	GSM8768679_Pt1-1	Pt1-1	CCR7	TRUE	coverage_table+spot_expression_column	1179	234
GSE288483	GSE288483	GSM8768679_Pt1-1	Pt1-1	CD40	TRUE	coverage_table+spot_expression_column	1179	724
GSE288483	GSE288483	GSM8768679_Pt1-1	Pt1-1	CD80	TRUE	coverage_table+spot_expression_column	1179	168
GSE288483	GSE288483	GSM8768679_Pt1-1	Pt1-1	CD86	TRUE	coverage_table+spot_expression_column	1179	451
GSE288483	GSE288483	GSM8768679_Pt1-1	Pt1-1	CD274	TRUE	coverage_table+spot_expression_column	1179	145
GSE288483	GSE288483	GSM8768679_Pt1-1	Pt1-1	PDCD1LG2	TRUE	coverage_table+spot_expression_column	1179	311
GSE288483	GSE288483	GSM8768683_Pt2-1	Pt2-1	ITGAX	TRUE	coverage_table+spot_expression_column	1444	985
GSE288483	GSE288483	GSM8768683_Pt2-1	Pt2-1	CD11C	FALSE	coverage_table+spot_expression_column	0	0	CD11C is represented by ITGAX where gene-symbol-level expression was used.
GSE288483	GSE288483	GSM8768683_Pt2-1	Pt2-1	HLA-DRA	TRUE	coverage_table+spot_expression_column	1444	1443
GSE288483	GSE288483	GSM8768683_Pt2-1	Pt2-1	HLA-DRB1	TRUE	coverage_table+spot_expression_column	0	0
GSE288483	GSE288483	GSM8768683_Pt2-1	Pt2-1	HLA-DRB5	TRUE	coverage_table+spot_expression_column	0	0
GSE288483	GSE288483	GSM8768683_Pt2-1	Pt2-1	HLA-DQA1	TRUE	coverage_table+spot_expression_column	0	0
GSE288483	GSE288483	GSM8768683_Pt2-1	Pt2-1	HLA-DQB1	TRUE	coverage_table+spot_expression_column	0	0
GSE288483	GSE288483	GSM8768683_Pt2-1	Pt2-1	HLA-DPA1	TRUE	coverage_table+spot_expression_column	0	0
GSE288483	GSE288483	GSM8768683_Pt2-1	Pt2-1	HLA-DPB1	TRUE	coverage_table+spot_expression_column	0	0
GSE288483	GSE288483	GSM8768683_Pt2-1	Pt2-1	CD74	TRUE	coverage_table+spot_expression_column	1444	1444
GSE288483	GSE288483	GSM8768683_Pt2-1	Pt2-1	B2M	TRUE	coverage_table+spot_expression_column	0	0
GSE288483	GSE288483	GSM8768683_Pt2-1	Pt2-1	CIITA	TRUE	coverage_table+spot_expression_column	0	0
GSE288483	GSE288483	GSM8768683_Pt2-1	Pt2-1	NLRC5	FALSE	coverage_table+spot_expression_column	0	0
GSE288483	GSE288483	GSM8768683_Pt2-1	Pt2-1	LAMP3	TRUE	coverage_table+spot_expression_column	1444	834
GSE288483	GSE288483	GSM8768683_Pt2-1	Pt2-1	CCR7	TRUE	coverage_table+spot_expression_column	1444	169
GSE288483	GSE288483	GSM8768683_Pt2-1	Pt2-1	CD40	TRUE	coverage_table+spot_expression_column	1444	1176
GSE288483	GSE288483	GSM8768683_Pt2-1	Pt2-1	CD80	TRUE	coverage_table+spot_expression_column	1444	38
GSE288483	GSE288483	GSM8768683_Pt2-1	Pt2-1	CD86	TRUE	coverage_table+spot_expression_column	1444	477
GSE288483	GSE288483	GSM8768683_Pt2-1	Pt2-1	CD274	TRUE	coverage_table+spot_expression_column	1444	145
GSE288483	GSE288483	GSM8768683_Pt2-1	Pt2-1	PDCD1LG2	TRUE	coverage_table+spot_expression_column	1444	262
GSE288483	GSE288483	GSM8768682_Pt1-4	Pt1-4	ITGAX	TRUE	coverage_table+spot_expression_column	1068	394
GSE288483	GSE288483	GSM8768682_Pt1-4	Pt1-4	CD11C	FALSE	coverage_table+spot_expression_column	0	0	CD11C is represented by ITGAX where gene-symbol-level expression was used.
GSE288483	GSE288483	GSM8768682_Pt1-4	Pt1-4	HLA-DRA	TRUE	coverage_table+spot_expression_column	1068	1038
GSE288483	GSE288483	GSM8768682_Pt1-4	Pt1-4	HLA-DRB1	TRUE	coverage_table+spot_expression_column	0	0
GSE288483	GSE288483	GSM8768682_Pt1-4	Pt1-4	HLA-DRB5	TRUE	coverage_table+spot_expression_column	0	0
GSE288483	GSE288483	GSM8768682_Pt1-4	Pt1-4	HLA-DQA1	TRUE	coverage_table+spot_expression_column	0	0
GSE288483	GSE288483	GSM8768682_Pt1-4	Pt1-4	HLA-DQB1	TRUE	coverage_table+spot_expression_column	0	0
GSE288483	GSE288483	GSM8768682_Pt1-4	Pt1-4	HLA-DPA1	TRUE	coverage_table+spot_expression_column	0	0
GSE288483	GSE288483	GSM8768682_Pt1-4	Pt1-4	HLA-DPB1	TRUE	coverage_table+spot_expression_column	0	0
GSE288483	GSE288483	GSM8768682_Pt1-4	Pt1-4	CD74	TRUE	coverage_table+spot_expression_column	1068	1062
GSE288483	GSE288483	GSM8768682_Pt1-4	Pt1-4	B2M	TRUE	coverage_table+spot_expression_column	0	0
GSE288483	GSE288483	GSM8768682_Pt1-4	Pt1-4	CIITA	TRUE	coverage_table+spot_expression_column	0	0
GSE288483	GSE288483	GSM8768682_Pt1-4	Pt1-4	NLRC5	FALSE	coverage_table+spot_expression_column	0	0
GSE288483	GSE288483	GSM8768682_Pt1-4	Pt1-4	LAMP3	TRUE	coverage_table+spot_expression_column	1068	735
GSE288483	GSE288483	GSM8768682_Pt1-4	Pt1-4	CCR7	TRUE	coverage_table+spot_expression_column	1068	10
GSE288483	GSE288483	GSM8768682_Pt1-4	Pt1-4	CD40	TRUE	coverage_table+spot_expression_column	1068	475
GSE288483	GSE288483	GSM8768682_Pt1-4	Pt1-4	CD80	TRUE	coverage_table+spot_expression_column	1068	83
GSE288483	GSE288483	GSM8768682_Pt1-4	Pt1-4	CD86	TRUE	coverage_table+spot_expression_column	1068	261
GSE288483	GSE288483	GSM8768682_Pt1-4	Pt1-4	CD274	TRUE	coverage_table+spot_expression_column	1068	49
GSE288483	GSE288483	GSM8768682_Pt1-4	Pt1-4	PDCD1LG2	TRUE	coverage_table+spot_expression_column	1068	76
10x_Xenium_Prime_OVC	Xenium	Xenium_Prime_OVC_public_section	Xenium	ITGAX	FALSE	xenium_program_gene_availability			Unavailable in the program-gene availability audit.
10x_Xenium_Prime_OVC	Xenium	Xenium_Prime_OVC_public_section	Xenium	CD11C	FALSE	xenium_program_gene_availability			Unavailable in the program-gene availability audit.
10x_Xenium_Prime_OVC	Xenium	Xenium_Prime_OVC_public_section	Xenium	HLA-DRA	FALSE	xenium_program_gene_availability			Unavailable in the program-gene availability audit.
10x_Xenium_Prime_OVC	Xenium	Xenium_Prime_OVC_public_section	Xenium	HLA-DRB1	FALSE	xenium_program_gene_availability			Unavailable in the program-gene availability audit.
10x_Xenium_Prime_OVC	Xenium	Xenium_Prime_OVC_public_section	Xenium	HLA-DRB5	FALSE	xenium_program_gene_availability			Unavailable in the program-gene availability audit.
10x_Xenium_Prime_OVC	Xenium	Xenium_Prime_OVC_public_section	Xenium	HLA-DQA1	FALSE	xenium_program_gene_availability			Unavailable in the program-gene availability audit.
10x_Xenium_Prime_OVC	Xenium	Xenium_Prime_OVC_public_section	Xenium	HLA-DQB1	FALSE	xenium_program_gene_availability			Unavailable in the program-gene availability audit.
10x_Xenium_Prime_OVC	Xenium	Xenium_Prime_OVC_public_section	Xenium	HLA-DPA1	FALSE	xenium_program_gene_availability			Unavailable in the program-gene availability audit.
10x_Xenium_Prime_OVC	Xenium	Xenium_Prime_OVC_public_section	Xenium	HLA-DPB1	FALSE	xenium_program_gene_availability			Unavailable in the program-gene availability audit.
10x_Xenium_Prime_OVC	Xenium	Xenium_Prime_OVC_public_section	Xenium	CD74	FALSE	xenium_program_gene_availability			Unavailable in the program-gene availability audit.
10x_Xenium_Prime_OVC	Xenium	Xenium_Prime_OVC_public_section	Xenium	B2M	FALSE	xenium_program_gene_availability			Unavailable in the program-gene availability audit.
10x_Xenium_Prime_OVC	Xenium	Xenium_Prime_OVC_public_section	Xenium	CIITA	TRUE	xenium_program_gene_availability
10x_Xenium_Prime_OVC	Xenium	Xenium_Prime_OVC_public_section	Xenium	NLRC5	FALSE	xenium_program_gene_availability			Unavailable in the program-gene availability audit.
10x_Xenium_Prime_OVC	Xenium	Xenium_Prime_OVC_public_section	Xenium	LAMP3	TRUE	xenium_program_gene_availability
10x_Xenium_Prime_OVC	Xenium	Xenium_Prime_OVC_public_section	Xenium	CCR7	TRUE	xenium_program_gene_availability
10x_Xenium_Prime_OVC	Xenium	Xenium_Prime_OVC_public_section	Xenium	CD40	TRUE	xenium_program_gene_availability
10x_Xenium_Prime_OVC	Xenium	Xenium_Prime_OVC_public_section	Xenium	CD80	TRUE	xenium_program_gene_availability
10x_Xenium_Prime_OVC	Xenium	Xenium_Prime_OVC_public_section	Xenium	CD86	TRUE	xenium_program_gene_availability
10x_Xenium_Prime_OVC	Xenium	Xenium_Prime_OVC_public_section	Xenium	CD274	TRUE	xenium_program_gene_availability
10x_Xenium_Prime_OVC	Xenium	Xenium_Prime_OVC_public_section	Xenium	PDCD1LG2	TRUE	xenium_program_gene_availability

## Sheet: marker_avail_summary
dataset_label	marker	n_samples	n_available	availability_fraction
10x Visium	B2M	1	1	1
10x Visium	CCR7	1	1	1
10x Visium	CD11C	1	0	0
10x Visium	CD274	1	1	1
10x Visium	CD40	1	1	1
10x Visium	CD74	1	1	1
10x Visium	CD80	1	1	1
10x Visium	CD86	1	1	1
10x Visium	CIITA	1	1	1
10x Visium	HLA-DPA1	1	1	1
10x Visium	HLA-DPB1	1	1	1
10x Visium	HLA-DQA1	1	1	1
10x Visium	HLA-DQB1	1	1	1
10x Visium	HLA-DRA	1	1	1
10x Visium	HLA-DRB1	1	1	1
10x Visium	HLA-DRB5	1	1	1
10x Visium	ITGAX	1	1	1
10x Visium	LAMP3	1	1	1
10x Visium	NLRC5	1	0	0
10x Visium	PDCD1LG2	1	1	1
GSE211956	B2M	8	8	1
GSE211956	CCR7	8	8	1
GSE211956	CD11C	8	0	0
GSE211956	CD274	8	8	1
GSE211956	CD40	8	8	1
GSE211956	CD74	8	8	1
GSE211956	CD80	8	8	1
GSE211956	CD86	8	8	1
GSE211956	CIITA	8	8	1
GSE211956	HLA-DPA1	8	8	1
GSE211956	HLA-DPB1	8	8	1
GSE211956	HLA-DQA1	8	8	1
GSE211956	HLA-DQB1	8	8	1
GSE211956	HLA-DRA	8	8	1
GSE211956	HLA-DRB1	8	8	1
GSE211956	HLA-DRB5	8	8	1
GSE211956	ITGAX	8	8	1
GSE211956	LAMP3	8	8	1
GSE211956	NLRC5	8	0	0
GSE211956	PDCD1LG2	8	8	1
GSE224335	B2M	2	2	1
GSE224335	CCR7	2	2	1
GSE224335	CD11C	2	0	0
GSE224335	CD274	2	2	1
GSE224335	CD40	2	2	1
GSE224335	CD74	2	2	1
GSE224335	CD80	2	2	1
GSE224335	CD86	2	2	1
GSE224335	CIITA	2	2	1
GSE224335	HLA-DPA1	2	2	1
GSE224335	HLA-DPB1	2	2	1
GSE224335	HLA-DQA1	2	2	1
GSE224335	HLA-DQB1	2	2	1
GSE224335	HLA-DRA	2	2	1
GSE224335	HLA-DRB1	2	2	1
GSE224335	HLA-DRB5	2	2	1
GSE224335	ITGAX	2	2	1
GSE224335	LAMP3	2	2	1
GSE224335	NLRC5	2	0	0
GSE224335	PDCD1LG2	2	2	1
GSE274657	B2M	4	4	1
GSE274657	CCR7	4	4	1
GSE274657	CD11C	4	0	0
GSE274657	CD274	4	4	1
GSE274657	CD40	4	4	1
GSE274657	CD74	4	4	1
GSE274657	CD80	4	4	1
GSE274657	CD86	4	4	1
GSE274657	CIITA	4	4	1
GSE274657	HLA-DPA1	4	0	0
GSE274657	HLA-DPB1	4	0	0
GSE274657	HLA-DQA1	4	0	0
GSE274657	HLA-DQB1	4	0	0
GSE274657	HLA-DRA	4	0	0
GSE274657	HLA-DRB1	4	0	0
GSE274657	HLA-DRB5	4	0	0
GSE274657	ITGAX	4	4	1
GSE274657	LAMP3	4	4	1
GSE274657	NLRC5	4	0	0
GSE274657	PDCD1LG2	4	4	1
GSE288483	B2M	8	8	1
GSE288483	CCR7	8	8	1
GSE288483	CD11C	8	0	0
GSE288483	CD274	8	8	1
GSE288483	CD40	8	8	1
GSE288483	CD74	8	8	1
GSE288483	CD80	8	8	1
GSE288483	CD86	8	8	1
GSE288483	CIITA	8	8	1
GSE288483	HLA-DPA1	8	8	1
GSE288483	HLA-DPB1	8	8	1
GSE288483	HLA-DQA1	8	8	1
GSE288483	HLA-DQB1	8	8	1
GSE288483	HLA-DRA	8	8	1
GSE288483	HLA-DRB1	8	8	1
GSE288483	HLA-DRB5	8	8	1
GSE288483	ITGAX	8	8	1
GSE288483	LAMP3	8	8	1
GSE288483	NLRC5	8	0	0
GSE288483	PDCD1LG2	8	8	1
Xenium	B2M	1	0	0
Xenium	CCR7	1	1	1
Xenium	CD11C	1	0	0
Xenium	CD274	1	1	1
Xenium	CD40	1	1	1
Xenium	CD74	1	0	0
Xenium	CD80	1	1	1
Xenium	CD86	1	1	1
Xenium	CIITA	1	1	1
Xenium	HLA-DPA1	1	0	0
Xenium	HLA-DPB1	1	0	0
Xenium	HLA-DQA1	1	0	0
Xenium	HLA-DQB1	1	0	0
Xenium	HLA-DRA	1	0	0
Xenium	HLA-DRB1	1	0	0
Xenium	HLA-DRB5	1	0	0
Xenium	ITGAX	1	0	0
Xenium	LAMP3	1	1	1
Xenium	NLRC5	1	0	0
Xenium	PDCD1LG2	1	1	1

## Sheet: xenium_program_availability
program	n_requested	n_present	present_genes	missing_genes
TLS_integrated	14	12	CCL19;CXCL13;CXCL12;LTA;CCR7;MS4A1;CD79A;CD79B;CD3D;CD3E;TRAC;IL7R	CCL21;LTB
mregDC	11	10	LAMP3;CCR7;CD40;CD80;CD86;CD274;PDCD1LG2;CIITA;CCL17;CCL19	CD74
AP_MHCII_proxy	7	4	CIITA;TAP1;TAP2;PSMB5	CD74;PSMB8;PSMB9
IFN_response	10	7	IFIT1;IFIT2;IFIT3;MX1;STAT1;CXCL10;CXCL11	ISG15;IFI6;IFI27
TLS_chemokine	6	5	CXCL13;CCL19;CXCL10;CXCL11;CXCL12	CCL21
B_cell	6	5	MS4A1;CD79A;CD79B;BANK1;CD19	CD74
T_cell	5	5	CD3D;CD3E;TRAC;IL7R;CCR7
FDC_GC_proxy	6	6	CR2;FCER2;BCL6;MKI67;AICDA;CXCL13
HEV_stromal_proxy	7	4	CXCL12;CCL19;PECAM1;CD34	CCL21;VWF;LYVE1
tumor_proliferation	7	7	MKI67;TOP2A;UBE2C;BIRC5;CCNB1;CCNB2;MYC
tumor_EMT_invasion	9	5	SNAI1;SNAI2;ZEB1;ZEB2;MMP9	VIM;FN1;MMP2;COL1A1

## Sheet: tcga_xenium_availability
context	feature_set	requested_n	present_n	present_genes	missing_genes
TCGA_bulk	IF_core_4marker	4	4	ITGAX;HLA-DRA;LAMP3;CCR7
TCGA_bulk	mregDC_extended	10	10	ITGAX;HLA-DRA;LAMP3;CCR7;CD40;CD274;CCL17;CCL19;CCL22;IL7R
TCGA_bulk	AP_MHCII	10	10	HLA-DRA;HLA-DRB1;HLA-DPA1;HLA-DPB1;HLA-DQA1;HLA-DQB1;HLA-DMA;HLA-DMB;CD74;CIITA
TCGA_bulk	TLS_12CK	12	12	CCL2;CCL3;CCL4;CCL5;CCL8;CCL18;CCL19;CCL21;CXCL9;CXCL10;CXCL11;CXCL13
TCGA_bulk	TLS_29_imprint	29	27	IGHA1;IGHG1;IGHG2;IGHG3;IGHG4;IGHGP;IGHM;IGKC;IGLC2;IGLC3;JCHAIN;CD79A;FCRL5;MZB1;SSR4;XBP1;TRBC2;IL7R;CXCL12;LUM;C1QA;C7;CD52;APOE;PTGDS;PIM2;DERL3	IGLC1;PTLP
TCGA_bulk	B_cell_follicle	6	6	MS4A1;CD79A;CD79B;CD19;CD22;PAX5
TCGA_bulk	T_cell_zone	6	6	CD3D;CD3E;TRAC;CD4;CD8A;CD8B
TCGA_bulk	Tfh_GC	7	7	CXCL13;CXCR5;ICOS;PDCD1;BCL6;AICDA;MKI67
TCGA_bulk	FDC_HEV_proxy	8	7	CR2;FCER2;CXCL13;CCL19;CCL21;SELL;MADCAM1	PNAd
TCGA_bulk	cDC1	6	6	CLEC9A;XCR1;BATF3;IRF8;CADM1;THBD
TCGA_bulk	cDC2	5	5	CD1C;FCER1A;CLEC10A;IRF4;SIRPA
TCGA_bulk	Cytotoxic	5	5	NKG7;GZMB;PRF1;GNLY;IFNG
TCGA_bulk	Checkpoint	7	7	PDCD1;CD274;CTLA4;LAG3;HAVCR2;TIGIT;IDO1
TCGA_bulk	NFkB	11	11	NFKB1;NFKB2;RELA;RELB;TNFAIP3;NFKBIA;ICAM1;IL6;CXCL8;CCL2;CCL5
Xenium_spatial	IF_core_4marker	8	8	ITGAX;LAMP3;CCR7;CIITA;NLRC5;TAP1;TAP2;PSMB5
Xenium_spatial	mregDC_extended	10	9	ITGAX;LAMP3;CCR7;CD40;CD274;CCL17;CCL19;CCL22;IL7R	HLA-DRA
Xenium_spatial	AP_MHCII	7	5	CIITA;NLRC5;TAP1;TAP2;PSMB5	CD74;B2M
Xenium_spatial	TLS_12CK	12	8	CCL2;CCL8;CCL18;CCL19;CXCL9;CXCL10;CXCL11;CXCL13	CCL3;CCL4;CCL5;CCL21
Xenium_spatial	TLS_29_imprint	29	11	CD79A;FCRL5;MZB1;XBP1;IL7R;CXCL12;LUM;C7;CD52;PIM2;DERL3	IGHA1;IGHG1;IGHG2;IGHG3;IGHG4;IGHGP;IGHM;IGKC;IGLC1;IGLC2;IGLC3;JCHAIN;SSR4;TRBC2;C1QA;APOE;PTLP;PTGDS
Xenium_spatial	B_cell_follicle	6	6	MS4A1;CD79A;CD79B;CD19;CD22;PAX5
Xenium_spatial	T_cell_zone	6	6	CD3D;CD3E;TRAC;CD4;CD8A;CD8B
Xenium_spatial	Tfh_GC	7	7	CXCL13;CXCR5;ICOS;PDCD1;BCL6;AICDA;MKI67
Xenium_spatial	FDC_HEV_proxy	8	5	CR2;FCER2;CXCL13;CCL19;SELL	CCL21;MADCAM1;PNAd
Xenium_spatial	cDC1	6	5	CLEC9A;XCR1;BATF3;IRF8;THBD	CADM1
Xenium_spatial	cDC2	5	5	CD1C;FCER1A;CLEC10A;IRF4;SIRPA
Xenium_spatial	Cytotoxic	5	3	GZMB;PRF1;IFNG	NKG7;GNLY
Xenium_spatial	Checkpoint	7	7	PDCD1;CD274;CTLA4;LAG3;HAVCR2;TIGIT;IDO1
Xenium_spatial	NFkB	11	7	NFKB1;NFKB2;RELA;RELB;ICAM1;IL6;CCL2	TNFAIP3;NFKBIA;CXCL8;CCL5

## Sheet: signature_label_crosswalk
legacy_label	standardized_label	context	note
TLS_29_imprint	TLS_29_imprint_patient	TCGA/patient-level availability table	Canonical 29-gene imprint.
TLS_29_imprint	TLS_spatial_imprint_overlap	multi-sample spatial coverage table	Expression-overlap TLS imprint used by broad spatial scoring scripts.
AP_MHCII	AP_MHCII_proxy	spatial/TCGA/Xenium	Dataset-specific available-gene AP/MHC-II proxy.
mregDC	mregDC_extended	multi-sample spatial	Extended mature migratory/regulatory DC program.
