# Supplementary material for: Integrative Single-Cell and Spatial Transcriptomic Analysis Identifies a Tertiary Lymphoid Structure-Associated LAMP3+CCR7+ mregDC Antigen-Presentation Program in Ovarian Cancer
Source: Cancers (Basel). 2026 Jul 14;18(14):2259. doi: 10.3390/cancers18142259 (PMC13406827; doi:10.3390/cancers18142259)
Supplement: Supplementary file 1 [file cancers-18-02259-s001.zip › cancers-4402066-supplementary/Supplementary_Table_S3.xlsx]

## Sheet: Sheet1
table_role	dataset_accession_or_id	dataset_label	sample_accession_or_id	sample_short	n_spots_or_cells	platform_or_assay	software_or_analysis_version	dataset_url	sample_url	notes
multi_sample_spatial_23_sample_analysis	10x_human_ovarian_cancer_ffpe_visium	10x Visium	10x_human_ovarian_cancer_ffpe_visium	10x Visium	3455	public ovarian spatial transcriptomics	harmonized downstream scoring in this study	https://www.10xgenomics.com/datasets/human-ovarian-cancer-1-standard	https://www.10xgenomics.com/datasets/human-ovarian-cancer-1-standard	Included in the 23-sample, 56,546-spot multi-sample spatial support analysis.
multi_sample_spatial_23_sample_analysis	GSE211956	GSE211956	GSM6506110_SP1	SP1	2940	public ovarian spatial transcriptomics	harmonized downstream scoring in this study	https://www.ncbi.nlm.nih.gov/geo/query/acc.cgi?acc=GSE211956	https://www.ncbi.nlm.nih.gov/geo/query/acc.cgi?acc=GSM6506110_SP1	Included in the 23-sample, 56,546-spot multi-sample spatial support analysis.
multi_sample_spatial_23_sample_analysis	GSE211956	GSE211956	GSM6506111_SP2	SP2	1935	public ovarian spatial transcriptomics	harmonized downstream scoring in this study	https://www.ncbi.nlm.nih.gov/geo/query/acc.cgi?acc=GSE211956	https://www.ncbi.nlm.nih.gov/geo/query/acc.cgi?acc=GSM6506111_SP2	Included in the 23-sample, 56,546-spot multi-sample spatial support analysis.
multi_sample_spatial_23_sample_analysis	GSE211956	GSE211956	GSM6506112_SP3	SP3	1504	public ovarian spatial transcriptomics	harmonized downstream scoring in this study	https://www.ncbi.nlm.nih.gov/geo/query/acc.cgi?acc=GSE211956	https://www.ncbi.nlm.nih.gov/geo/query/acc.cgi?acc=GSM6506112_SP3	Included in the 23-sample, 56,546-spot multi-sample spatial support analysis.
multi_sample_spatial_23_sample_analysis	GSE211956	GSE211956	GSM6506113_SP4	SP4	3007	public ovarian spatial transcriptomics	harmonized downstream scoring in this study	https://www.ncbi.nlm.nih.gov/geo/query/acc.cgi?acc=GSE211956	https://www.ncbi.nlm.nih.gov/geo/query/acc.cgi?acc=GSM6506113_SP4	Included in the 23-sample, 56,546-spot multi-sample spatial support analysis.
multi_sample_spatial_23_sample_analysis	GSE211956	GSE211956	GSM6506114_SP5	SP5	2124	public ovarian spatial transcriptomics	harmonized downstream scoring in this study	https://www.ncbi.nlm.nih.gov/geo/query/acc.cgi?acc=GSE211956	https://www.ncbi.nlm.nih.gov/geo/query/acc.cgi?acc=GSM6506114_SP5	Included in the 23-sample, 56,546-spot multi-sample spatial support analysis.
multi_sample_spatial_23_sample_analysis	GSE211956	GSE211956	GSM6506115_SP6	SP6	1801	public ovarian spatial transcriptomics	harmonized downstream scoring in this study	https://www.ncbi.nlm.nih.gov/geo/query/acc.cgi?acc=GSE211956	https://www.ncbi.nlm.nih.gov/geo/query/acc.cgi?acc=GSM6506115_SP6	Included in the 23-sample, 56,546-spot multi-sample spatial support analysis.
multi_sample_spatial_23_sample_analysis	GSE211956	GSE211956	GSM6506116_SP7	SP7	3632	public ovarian spatial transcriptomics	harmonized downstream scoring in this study	https://www.ncbi.nlm.nih.gov/geo/query/acc.cgi?acc=GSE211956	https://www.ncbi.nlm.nih.gov/geo/query/acc.cgi?acc=GSM6506116_SP7	Included in the 23-sample, 56,546-spot multi-sample spatial support analysis.
multi_sample_spatial_23_sample_analysis	GSE211956	GSE211956	GSM6506117_SP8	SP8	3180	public ovarian spatial transcriptomics	harmonized downstream scoring in this study	https://www.ncbi.nlm.nih.gov/geo/query/acc.cgi?acc=GSE211956	https://www.ncbi.nlm.nih.gov/geo/query/acc.cgi?acc=GSM6506117_SP8	Included in the 23-sample, 56,546-spot multi-sample spatial support analysis.
multi_sample_spatial_23_sample_analysis	GSE224335	GSE224335	GSM7019835_OCCR2v	OCCR2v	1514	public ovarian spatial transcriptomics	harmonized downstream scoring in this study	https://www.ncbi.nlm.nih.gov/geo/query/acc.cgi?acc=GSE224335	https://www.ncbi.nlm.nih.gov/geo/query/acc.cgi?acc=GSM7019835_OCCR2v	Included in the 23-sample, 56,546-spot multi-sample spatial support analysis.
multi_sample_spatial_23_sample_analysis	GSE224335	GSE224335	GSM7019836_OCCS3v	OCCS3v	898	public ovarian spatial transcriptomics	harmonized downstream scoring in this study	https://www.ncbi.nlm.nih.gov/geo/query/acc.cgi?acc=GSE224335	https://www.ncbi.nlm.nih.gov/geo/query/acc.cgi?acc=GSM7019836_OCCS3v	Included in the 23-sample, 56,546-spot multi-sample spatial support analysis.
multi_sample_spatial_23_sample_analysis	GSE274657	GSE274657	GSM8454234_Patient_2	Patient_2	1534	public ovarian spatial transcriptomics	harmonized downstream scoring in this study	https://www.ncbi.nlm.nih.gov/geo/query/acc.cgi?acc=GSE274657	https://www.ncbi.nlm.nih.gov/geo/query/acc.cgi?acc=GSM8454234_Patient_2	Included in the 23-sample, 56,546-spot multi-sample spatial support analysis.
multi_sample_spatial_23_sample_analysis	GSE274657	GSE274657	GSM8454235_Patient_8	Patient_8	4116	public ovarian spatial transcriptomics	harmonized downstream scoring in this study	https://www.ncbi.nlm.nih.gov/geo/query/acc.cgi?acc=GSE274657	https://www.ncbi.nlm.nih.gov/geo/query/acc.cgi?acc=GSM8454235_Patient_8	Included in the 23-sample, 56,546-spot multi-sample spatial support analysis.
multi_sample_spatial_23_sample_analysis	GSE274657	GSE274657	GSM8454236_Patient_16	Patient_16	4592	public ovarian spatial transcriptomics	harmonized downstream scoring in this study	https://www.ncbi.nlm.nih.gov/geo/query/acc.cgi?acc=GSE274657	https://www.ncbi.nlm.nih.gov/geo/query/acc.cgi?acc=GSM8454236_Patient_16	Included in the 23-sample, 56,546-spot multi-sample spatial support analysis.
multi_sample_spatial_23_sample_analysis	GSE274657	GSE274657	GSM8454237_Patient_17	Patient_17	4992	public ovarian spatial transcriptomics	harmonized downstream scoring in this study	https://www.ncbi.nlm.nih.gov/geo/query/acc.cgi?acc=GSE274657	https://www.ncbi.nlm.nih.gov/geo/query/acc.cgi?acc=GSM8454237_Patient_17	Included in the 23-sample, 56,546-spot multi-sample spatial support analysis.
multi_sample_spatial_23_sample_analysis	GSE288483	GSE288483	GSM8768679_Pt1-1	Pt1-1	1534	public ovarian spatial transcriptomics	harmonized downstream scoring in this study	https://www.ncbi.nlm.nih.gov/geo/query/acc.cgi?acc=GSE288483	https://www.ncbi.nlm.nih.gov/geo/query/acc.cgi?acc=GSM8768679_Pt1-1	Included in the 23-sample, 56,546-spot multi-sample spatial support analysis.
multi_sample_spatial_23_sample_analysis	GSE288483	GSE288483	GSM8768680_Pt1-2	Pt1-2	1131	public ovarian spatial transcriptomics	harmonized downstream scoring in this study	https://www.ncbi.nlm.nih.gov/geo/query/acc.cgi?acc=GSE288483	https://www.ncbi.nlm.nih.gov/geo/query/acc.cgi?acc=GSM8768680_Pt1-2	Included in the 23-sample, 56,546-spot multi-sample spatial support analysis.
multi_sample_spatial_23_sample_analysis	GSE288483	GSE288483	GSM8768681_Pt1-3	Pt1-3	2002	public ovarian spatial transcriptomics	harmonized downstream scoring in this study	https://www.ncbi.nlm.nih.gov/geo/query/acc.cgi?acc=GSE288483	https://www.ncbi.nlm.nih.gov/geo/query/acc.cgi?acc=GSM8768681_Pt1-3	Included in the 23-sample, 56,546-spot multi-sample spatial support analysis.
multi_sample_spatial_23_sample_analysis	GSE288483	GSE288483	GSM8768682_Pt1-4	Pt1-4	1393	public ovarian spatial transcriptomics	harmonized downstream scoring in this study	https://www.ncbi.nlm.nih.gov/geo/query/acc.cgi?acc=GSE288483	https://www.ncbi.nlm.nih.gov/geo/query/acc.cgi?acc=GSM8768682_Pt1-4	Included in the 23-sample, 56,546-spot multi-sample spatial support analysis.
multi_sample_spatial_23_sample_analysis	GSE288483	GSE288483	GSM8768683_Pt2-1	Pt2-1	1833	public ovarian spatial transcriptomics	harmonized downstream scoring in this study	https://www.ncbi.nlm.nih.gov/geo/query/acc.cgi?acc=GSE288483	https://www.ncbi.nlm.nih.gov/geo/query/acc.cgi?acc=GSM8768683_Pt2-1	Included in the 23-sample, 56,546-spot multi-sample spatial support analysis.
multi_sample_spatial_23_sample_analysis	GSE288483	GSE288483	GSM8768684_Pt2-2	Pt2-2	2026	public ovarian spatial transcriptomics	harmonized downstream scoring in this study	https://www.ncbi.nlm.nih.gov/geo/query/acc.cgi?acc=GSE288483	https://www.ncbi.nlm.nih.gov/geo/query/acc.cgi?acc=GSM8768684_Pt2-2	Included in the 23-sample, 56,546-spot multi-sample spatial support analysis.
multi_sample_spatial_23_sample_analysis	GSE288483	GSE288483	GSM8768685_Pt2-3	Pt2-3	2119	public ovarian spatial transcriptomics	harmonized downstream scoring in this study	https://www.ncbi.nlm.nih.gov/geo/query/acc.cgi?acc=GSE288483	https://www.ncbi.nlm.nih.gov/geo/query/acc.cgi?acc=GSM8768685_Pt2-3	Included in the 23-sample, 56,546-spot multi-sample spatial support analysis.
multi_sample_spatial_23_sample_analysis	GSE288483	GSE288483	GSM8768686_Pt2-4	Pt2-4	3284	public ovarian spatial transcriptomics	harmonized downstream scoring in this study	https://www.ncbi.nlm.nih.gov/geo/query/acc.cgi?acc=GSE288483	https://www.ncbi.nlm.nih.gov/geo/query/acc.cgi?acc=GSM8768686_Pt2-4	Included in the 23-sample, 56,546-spot multi-sample spatial support analysis.
10x_single_cell_reference_for_marker_workflow_and_scTenifoldKnk	10x_scFFPE_17k_human_ovarian_cancer	Human Ovarian Cancer FFPE Single Cell Gene Expression Flex (Next GEM)	10x_scFFPE_17k_human_ovarian_cancer	10x scFFPE	17553	Single Cell Gene Expression Flex, FFPE	Cell Ranger 8.0.1; GRCh38-2020-A	https://www.10xgenomics.com/datasets/17k-human-ovarian-cancer-scFFPE	https://www.10xgenomics.com/datasets/17k-human-ovarian-cancer-scFFPE	Used for public scFFPE marker workflow and virtual knockout/proxy analyses.
10x_xenium_spatial_exemplar	10x_xenium_prime_ffpe_human_ovarian_cancer	FFPE Human Ovarian Cancer with 5K Human Pan Tissue and Pathways Panel plus 100 Custom Genes	Xenium_Prime_Ovarian_Cancer_FFPE_XRrun	Xenium Prime OVC	407124	Xenium Prime 5K In Situ Gene Expression with Cell Segmentation, FFPE	Xenium Onboard Analysis 3.0.0; reanalyzed to XOA v3.2 formats using Xenium Ranger v3.1 relabel	https://www.10xgenomics.com/datasets/xenium-prime-ffpe-human-ovarian-cancer	https://www.10xgenomics.com/datasets/xenium-prime-ffpe-human-ovarian-cancer	Used as the public OVC Xenium exemplar for cell-level spatial segmentation and feature audits.
